# Supplementary material for: (E)-3,4-Dihydroxy­benzaldehyde 4-methyl­thio­semicarbazone
Source: Acta Crystallogr Sect E Struct Rep Online. 2008 Oct 25;64(Pt 11):o2184–5. doi: 10.1107/S1600536808034326 (PMC2959612; doi:10.1107/S1600536808034326)
Supplement: Supplementary file 2 [file e-64-o2184-Isup2.hkl]

# 
# h,k,l, Fc-squared, Fo-squared, sigma(Fo-squared) and status flag 
# 
data_I
_shelx_title ' yf3 in P 21/n' 
_shelx_refln_list_code          4 
_shelx_F_calc_maximum      173.14 
_exptl_crystal_F_000       472.00 
_reflns_d_resolution_high  0.6532 
 
loop_ 
 _symmetry_equiv_pos_as_xyz 
 'x, y, z' 
 '-x+1/2, y+1/2, -z+1/2' 
 '-x, -y, -z' 
 'x-1/2, -y-1/2, z-1/2' 
 
_cell_length_a     6.8502 
_cell_length_b    14.9111 
_cell_length_c    10.6299 
_cell_angle_alpha  90.000 
_cell_angle_beta  107.894 
_cell_angle_gamma  90.000 
 
_shelx_F_squared_multiplier     1.000 
 
loop_ 
 _refln_index_h 
 _refln_index_k 
 _refln_index_l 
 _refln_F_squared_calc 
 _refln_F_squared_meas 
 _refln_F_squared_sigma 
 _refln_observed_status 
   2   0   0        2.57        7.78      1.95 o 
   4   0   0       47.72       39.61      3.77 o 
   6   0   0       93.60      107.24      8.07 o 
   8   0   0       19.31       10.22      2.80 o 
   2   1   0      316.41      301.07      5.16 o 
   3   1   0      426.27      387.24      6.53 o 
   4   1   0       97.10      101.15      4.31 o 
   5   1   0        4.87        2.91      0.88 o 
   6   1   0      255.90      250.09      8.31 o 
   7   1   0       16.32       15.27      2.37 o 
   8   1   0      129.27      137.19     12.22 o 
   9   1   0       46.91       52.59      9.12 o 
   1   2   0     6243.68     6450.12     53.07 o 
   2   2   0     1489.47     1573.70     15.68 o 
   3   2   0        6.43        1.21      0.45 o 
   4   2   0        9.84       16.41      1.67 o 
   5   2   0      562.88      519.71     11.13 o 
   6   2   0        1.37        1.20      1.25 o 
   7   2   0      342.10      360.00     10.73 o 
   8   2   0       38.98       35.13      7.51 o 
   9   2   0       19.55        6.75      4.62 o 
   1   3   0     1027.11     1059.96      7.77 o 
   2   3   0     9632.51     9555.46     89.75 o 
   3   3   0      150.56      191.13      4.80 o 
   4   3   0       11.86        5.62      1.28 o 
   5   3   0       70.93       69.53      3.42 o 
   6   3   0       63.83       53.01      4.33 o 
   7   3   0        2.01        0.90      1.06 o 
   8   3   0       31.96       36.19      5.49 o 
   9   3   0        1.25       -3.15      3.15 o 
   0   4   0     6446.02     6504.85     43.24 o 
   1   4   0      173.17      163.22      2.66 o 
   2   4   0     2547.47     2766.18     33.24 o 
   3   4   0      430.89      510.83      9.33 o 
   4   4   0      721.07      724.74     12.01 o 
   5   4   0       92.31       89.77      3.08 o 
   6   4   0        4.64        1.90      1.18 o 
   7   4   0       17.21       16.14      2.40 o 
   8   4   0       65.53       57.69      6.19 o 
   9   4   0       14.53        5.17      4.88 o 
   1   5   0      558.25      537.68      5.81 o 
   2   5   0       25.20       33.40      1.58 o 
   3   5   0      289.77      398.32      8.92 o 
   4   5   0      168.40      146.99      4.99 o 
   5   5   0       66.10       63.16      3.71 o 
   6   5   0      350.06      341.30     10.00 o 
   7   5   0        2.80       -0.23      1.35 o 
   8   5   0      192.93      203.64     13.57 o 
   9   5   0       20.50       17.37      5.70 o 
   0   6   0     1397.33     1434.20     16.09 o 
   1   6   0     1025.04      987.62      9.88 o 
   2   6   0       52.81       53.21      2.35 o 
   3   6   0      896.15      921.47     17.68 o 
   4   6   0      131.60      122.51      5.72 o 
   5   6   0      464.16      409.22      9.31 o 
   6   6   0        0.19        0.50      1.68 o 
   7   6   0        8.87       13.56      1.79 o 
   8   6   0        0.71        2.61      2.39 o 
   9   6   0       51.24       54.45      9.17 o 
   1   7   0     1557.37     1498.50     15.18 o 
   2   7   0      202.92      230.17      5.25 o 
   3   7   0       14.75       16.29      1.95 o 
   4   7   0       97.30       97.71      4.15 o 
   5   7   0      399.61      366.81      8.67 o 
   6   7   0       40.07       48.18      8.45 o 
   7   7   0        0.67        1.28      1.66 o 
   8   7   0       42.59       38.32      6.25 o 
   9   7   0       55.87       53.72     13.95 o 
   0   8   0      486.84      500.77     12.40 o 
   1   8   0        4.80        6.86      1.48 o 
   2   8   0      822.28      870.67     12.12 o 
   3   8   0      205.27      224.84      9.45 o 
   4   8   0      255.70      224.47      5.28 o 
   5   8   0       31.22       40.72      3.68 o 
   6   8   0      269.83      240.04     11.76 o 
   7   8   0        6.64        4.67      4.04 o 
   8   8   0       46.98       35.96      7.03 o 
   9   8   0       36.36       41.40     15.21 o 
   1   9   0     1040.23     1014.65     14.80 o 
   2   9   0       11.93       12.33      1.84 o 
   3   9   0      120.89      121.56      4.16 o 
   4   9   0        1.17        1.73      0.95 o 
   5   9   0       13.93        9.10      2.37 o 
   6   9   0      794.36      795.62     21.32 o 
   7   9   0        1.09        2.26      2.10 o 
   8   9   0      291.48      317.47     19.60 o 
   0  10   0       96.45      115.62      8.21 o 
   1  10   0      495.79      508.27     11.37 o 
   2  10   0      350.89      339.64      7.70 o 
   3  10   0      448.65      474.07     10.17 o 
   4  10   0       55.37       52.16      5.33 o 
   5  10   0      255.98      252.37     11.73 o 
   6  10   0       33.88       20.68      2.80 o 
   7  10   0       39.26       50.55      7.02 o 
   8  10   0      228.94      248.09     21.70 o 
   1  11   0      559.02      536.53     12.31 o 
   2  11   0      115.49      106.69      5.83 o 
   3  11   0       16.35        9.38      1.74 o 
   4  11   0      386.55      376.25     13.04 o 
   5  11   0       77.28       67.77      6.22 o 
   6  11   0       41.44       51.41      8.36 o 
   7  11   0        6.18       -1.36      2.81 o 
   8  11   0        8.40       10.34      5.67 o 
   0  12   0       93.10       81.99      6.78 o 
   1  12   0       70.01       62.77      4.79 o 
   2  12   0      148.88      152.78      9.04 o 
   3  12   0       62.67       50.91      5.21 o 
   4  12   0      186.43      168.65     13.01 o 
   5  12   0       67.07       69.93      6.66 o 
   6  12   0        4.31        7.38      2.50 o 
   7  12   0      160.54      164.82     17.40 o 
   1  13   0      764.39      789.37     16.61 o 
   2  13   0      115.12      112.29      8.00 o 
   3  13   0       79.77       61.86      7.98 o 
   4  13   0       65.92       73.45      7.49 o 
   5  13   0       46.41       40.50      7.42 o 
   6  13   0      238.99      259.92     20.37 o 
   7  13   0        6.02        3.97      4.71 o 
   8  13   0       54.37       33.62     16.57 o 
   0  14   0     2480.25     2509.73     50.58 o 
   1  14   0       75.47       73.82      5.46 o 
   2  14   0       11.37        9.38      1.67 o 
   3  14   0       96.81      103.25      8.95 o 
   4  14   0       30.27       26.45      4.61 o 
   5  14   0      401.56      434.05     25.04 o 
   6  14   0      130.36      135.02     15.17 o 
   7  14   0       49.00       55.91     13.27 o 
   1  15   0       84.03       72.99      6.94 o 
   2  15   0       51.37       46.50      7.48 o 
   3  15   0      635.15      643.59     20.84 o 
   4  15   0        3.02        3.58      2.12 o 
   5  15   0       29.49       21.03      8.47 o 
   6  15   0       64.19       66.93     10.27 o 
   7  15   0       12.86       17.65     12.21 o 
   0  16   0     1133.36     1214.00     34.27 o 
   1  16   0       97.25       81.68     10.75 o 
   2  16   0        0.05       -1.75      1.79 o 
   3  16   0       31.18       20.06      3.56 o 
   4  16   0      136.93      141.01     11.06 o 
   5  16   0       10.71        2.42      3.44 o 
   6  16   0        7.20        6.29      4.34 o 
   7  16   0       80.94       97.29     26.38 o 
   1  17   0      144.94      151.02     10.03 o 
   2  17   0        4.38        1.56      1.67 o 
   3  17   0      177.81      182.62     12.87 o 
   4  17   0      150.86      169.85     14.17 o 
   5  17   0        0.77       -2.52      3.24 o 
   6  17   0       54.10       66.10     26.36 o 
   0  18   0        4.34        7.52      4.23 o 
   1  18   0        6.43        8.69      2.00 o 
   2  18   0      540.56      562.10     21.36 o 
   3  18   0        6.64        4.97      6.46 o 
   4  18   0        1.57        2.65      4.35 o 
   5  18   0      301.94      338.62     39.92 o 
   1  19   0       79.86       87.55      8.60 o 
   2  19   0        1.84        2.13      2.95 o 
   3  19   0        4.31        4.43      3.54 o 
   4  19   0       20.60       14.93      8.46 o 
   0  20   0        1.00       -5.44      5.44 o 
   1  20   0       57.55       44.68      8.55 o 
   2  20   0      207.75      237.26     19.45 o 
   3  20   0       47.08       43.33      6.72 o 
   4  20   0       52.20       48.74     14.74 o 
   1  21   0        1.99        6.58      4.89 o 
   2  21   0        4.98       12.08      7.65 o 
   3  21   0       83.12       48.39     16.35 o 
   0  22   0        4.83       16.89     11.58 o 
   1  22   0       13.30       21.54     12.97 o 
   2  22   0       79.79       90.36     24.20 o 
  -9   0   1      177.38      179.05     25.43 o 
  -7   0   1      315.34      304.29     16.44 o 
  -5   0   1       86.29       98.88      8.02 o 
  -3   0   1      454.60      426.12     11.66 o 
   1   0   1        4.86       20.60      1.25 o 
   3   0   1     1762.62     1767.72     24.36 o 
   5   0   1      417.11      433.85     17.08 o 
   7   0   1       33.33       45.77     14.83 o 
   9   0   1       11.27       15.66      8.63 o 
  -9   1   1        1.93        2.31      5.47 o 
  -8   1   1       28.92       23.90      3.19 o 
  -7   1   1      176.17      186.25      8.04 o 
  -6   1   1        2.45        1.99      0.85 o 
  -5   1   1        5.29       -0.06      0.59 o 
  -4   1   1     3321.00     3450.16     40.15 o 
  -3   1   1      345.68      314.28      5.91 o 
  -2   1   1     8578.05     8964.01     70.39 o 
  -1   1   1      147.06      144.80      3.11 o 
   1   1   1     1515.85     1456.28     17.72 o 
   2   1   1       35.32       50.74      1.77 o 
   3   1   1      301.71      309.90      5.16 o 
   4   1   1      427.35      404.16      7.62 o 
   5   1   1        0.26        0.27      0.65 o 
   6   1   1      186.76      190.68      7.59 o 
   7   1   1      204.19      211.31     10.40 o 
   8   1   1       24.03       14.80      2.07 o 
   9   1   1      240.32      241.12     20.26 o 
  -9   2   1        5.74        6.49      5.71 o 
  -8   2   1       28.34       20.60      3.53 o 
  -7   2   1       34.67       32.27      2.70 o 
  -6   2   1      186.61      183.41      6.61 o 
  -5   2   1      185.02      187.18      9.00 o 
  -4   2   1     2003.86     1992.89     26.90 o 
  -3   2   1       58.92       69.59      3.43 o 
  -2   2   1    29977.07    29627.04    320.84 o 
  -1   2   1      956.97      967.61      9.61 o 
   0   2   1       13.04       17.45      1.53 o 
   1   2   1     1492.05     1495.71     10.56 o 
   2   2   1      567.91      633.94      7.44 o 
   3   2   1      174.73      223.08      4.58 o 
   4   2   1       20.59       15.27      1.51 o 
   5   2   1       46.19       48.01      3.37 o 
   6   2   1      187.54      191.99      7.81 o 
   7   2   1       15.45       14.07      1.86 o 
   8   2   1       24.17       19.53      2.53 o 
   9   2   1       34.46       37.34     14.13 o 
  -9   3   1       11.32       13.57      3.90 o 
  -8   3   1      272.54      281.54     14.86 o 
  -7   3   1       62.27       55.95      5.63 o 
  -6   3   1        0.02        1.23      0.76 o 
  -5   3   1       78.53       60.44      3.51 o 
  -4   3   1      102.77      119.20      3.95 o 
  -3   3   1      234.28      237.56      4.89 o 
  -2   3   1     3302.94     3483.57     24.26 o 
  -1   3   1     9318.31     9452.09     58.91 o 
   0   3   1     3062.79     3106.34     16.07 o 
   1   3   1      562.53      562.53      5.29 o 
   2   3   1      191.12      179.98      3.81 o 
   3   3   1       13.06        4.30      1.57 o 
   4   3   1      184.24      165.61      4.41 o 
   5   3   1       94.64      100.41      4.07 o 
   6   3   1      424.71      416.45     10.70 o 
   7   3   1      142.21      146.50      8.37 o 
   8   3   1       43.13       29.94      4.53 o 
   9   3   1      581.99      649.49     25.19 o 
  -9   4   1       18.13       17.48      4.91 o 
  -8   4   1       12.50       10.56      2.20 o 
  -7   4   1      278.94      270.75     11.45 o 
  -6   4   1       28.49       26.15      2.68 o 
  -5   4   1       77.35       86.49      3.15 o 
  -4   4   1       84.11       94.01      3.39 o 
  -3   4   1      238.73      245.60      4.72 o 
  -2   4   1     2385.29     2537.46     22.57 o 
  -1   4   1    14494.59    14909.21     73.51 o 
   0   4   1      657.18      646.82      5.06 o 
   1   4   1     1089.36     1132.97      9.22 o 
   2   4   1       98.83       84.82      4.57 o 
   3   4   1      733.29      679.94     11.63 o 
   4   4   1      101.37       98.61      5.35 o 
   5   4   1      184.11      179.97      6.01 o 
   6   4   1        7.93        8.60      1.77 o 
   7   4   1      144.99      136.99      9.27 o 
   8   4   1       27.26       27.64      5.10 o 
   9   4   1      239.50      266.77     21.42 o 
  -9   5   1       22.10       18.12      5.82 o 
  -8   5   1       17.55       10.25      2.29 o 
  -7   5   1      363.26      342.89     20.29 o 
  -6   5   1      132.80      133.07      5.46 o 
  -5   5   1       18.94       21.43      1.43 o 
  -4   5   1      499.58      529.25      9.53 o 
  -3   5   1      345.28      302.24      7.64 o 
  -2   5   1      998.66     1031.97     11.18 o 
  -1   5   1     2126.12     2212.72     14.76 o 
   0   5   1     2259.16     2224.26     13.07 o 
   1   5   1      577.87      650.70      8.44 o 
   2   5   1      352.26      386.75      9.78 o 
   3   5   1      384.84      393.51      8.58 o 
   4   5   1      383.15      403.28      8.50 o 
   5   5   1       51.49       49.77      3.23 o 
   6   5   1       30.54       22.15      3.02 o 
   7   5   1      320.18      334.17     13.16 o 
   8   5   1       93.24       79.87      9.61 o 
   9   5   1        5.42        7.07      4.78 o 
  -9   6   1        1.71        3.85      3.77 o 
  -8   6   1        2.49        1.91      2.30 o 
  -7   6   1       51.62       42.47      5.74 o 
  -6   6   1      830.99      817.68     16.92 o 
  -5   6   1       28.00       24.54      2.49 o 
  -4   6   1      326.42      333.55      8.99 o 
  -3   6   1       81.76       73.13      3.11 o 
  -2   6   1     1966.61     1998.00     17.29 o 
  -1   6   1      191.76      202.74      3.51 o 
   0   6   1     1299.34     1202.99      9.20 o 
   1   6   1     3788.36     3996.86     31.32 o 
   2   6   1        0.33        0.24      0.37 o 
   3   6   1        7.96        6.24      1.39 o 
   4   6   1       19.29       14.52      2.22 o 
   5   6   1        6.46        4.47      0.94 o 
   6   6   1       35.62       39.68      3.74 o 
   7   6   1      273.89      256.33     12.11 o 
   8   6   1      598.68      640.64     30.92 o 
   9   6   1       28.43       15.15      9.24 o 
  -9   7   1        0.53        2.73      5.01 o 
  -8   7   1      385.70      360.97     18.18 o 
  -7   7   1        0.74        0.90      1.68 o 
  -6   7   1       59.82       57.44      4.55 o 
  -5   7   1       51.96       44.64      3.68 o 
  -4   7   1       38.90       44.20      3.68 o 
  -3   7   1     1225.37     1180.96     14.42 o 
  -2   7   1       52.67       58.86      2.48 o 
  -1   7   1      182.75      181.87      3.86 o 
   0   7   1       23.72       22.42      1.37 o 
   1   7   1      104.15      140.46      3.76 o 
   2   7   1        8.09        0.77      0.43 o 
   3   7   1        2.02        0.25      0.70 o 
   4   7   1      420.29      392.97     13.59 o 
   5   7   1       37.50       34.14      3.32 o 
   6   7   1      660.93      653.38     18.75 o 
   7   7   1       35.08       34.20      4.36 o 
   8   7   1        1.67        4.44      4.50 o 
   9   7   1       32.91       30.43     17.87 o 
  -9   8   1       60.75       65.23     11.36 o 
  -8   8   1       78.59       70.43      8.89 o 
  -7   8   1       38.92       31.51      4.80 o 
  -6   8   1       94.98       93.99      5.69 o 
  -5   8   1        0.04       -0.84      0.84 o 
  -4   8   1       46.99       41.93      5.05 o 
  -3   8   1      249.66      245.12      6.23 o 
  -2   8   1        5.48        2.48      0.61 o 
  -1   8   1     1704.67     1691.36     16.58 o 
   0   8   1      501.60      566.15      8.23 o 
   1   8   1     2306.87     2380.26     23.64 o 
   2   8   1        1.18        7.13      1.64 o 
   3   8   1      539.08      493.74      9.90 o 
   4   8   1       12.85       11.33      1.84 o 
   5   8   1      212.05      221.18      8.23 o 
   6   8   1       81.06       70.82      6.63 o 
   7   8   1        0.55        1.15      2.10 o 
   8   8   1        7.99        9.79      6.04 o 
   9   8   1       14.76      -10.25     16.86 o 
  -9   9   1       17.78       13.28      7.03 o 
  -8   9   1      197.33      200.97     16.85 o 
  -7   9   1      125.88      116.86     13.83 o 
  -6   9   1       41.72       33.14      3.71 o 
  -5   9   1       92.44       91.06      6.37 o 
  -4   9   1       93.39       73.10      6.74 o 
  -3   9   1      841.59      847.02     14.22 o 
  -2   9   1       64.57       61.91      3.40 o 
  -1   9   1      807.25      778.63     11.75 o 
   0   9   1       52.25       53.19      3.06 o 
   1   9   1        5.46       10.17      1.62 o 
   2   9   1      137.05      104.73      4.78 o 
   3   9   1        2.58        1.43      0.79 o 
   4   9   1        5.92        6.67      1.16 o 
   5   9   1      145.64      149.18      9.99 o 
   6   9   1      440.13      419.96     15.08 o 
   7   9   1       55.98       52.68      8.35 o 
   8   9   1        9.75       13.98      5.92 o 
  -9  10   1       42.07       39.95     16.13 o 
  -8  10   1        0.27       -2.45      3.65 o 
  -7  10   1        0.54        5.66      2.17 o 
  -6  10   1      200.04      226.88     18.72 o 
  -5  10   1      102.11      106.14      7.39 o 
  -4  10   1      328.31      342.96     11.93 o 
  -3  10   1        3.60        2.68      1.17 o 
  -2  10   1      154.44      152.24      5.78 o 
  -1  10   1        0.00       -0.08      0.64 o 
   0  10   1      109.32      119.16      5.82 o 
   1  10   1      300.15      299.56      9.85 o 
   2  10   1       44.43       33.59      3.38 o 
   3  10   1       74.90       79.85      7.30 o 
   4  10   1      427.16      390.21     10.85 o 
   5  10   1       21.70       15.08      4.38 o 
   6  10   1       35.52       27.02      3.14 o 
   7  10   1        0.28       -1.17      3.16 o 
   8  10   1      235.57      248.76     23.97 o 
  -8  11   1      165.31      151.35     15.74 o 
  -7  11   1       57.32       45.46     11.84 o 
  -6  11   1       23.13       14.79      4.01 o 
  -5  11   1       83.17       72.45      5.61 o 
  -4  11   1       39.52       34.35      4.54 o 
  -3  11   1      566.00      570.41     16.48 o 
  -2  11   1       52.90       49.76      3.66 o 
  -1  11   1     1304.23     1306.19     22.24 o 
   0  11   1      103.98      103.69      5.77 o 
   1  11   1       16.47       11.36      2.35 o 
   2  11   1      146.27      123.25      8.81 o 
   3  11   1       45.81       46.65      5.48 o 
   4  11   1      677.83      579.14     18.87 o 
   5  11   1       21.82       15.53      3.48 o 
   6  11   1       75.71       78.85     11.61 o 
   7  11   1       55.66       57.75     10.86 o 
   8  11   1       42.56       55.80     14.46 o 
  -8  12   1       47.85       53.29     12.20 o 
  -7  12   1       56.15       61.99      8.68 o 
  -6  12   1        0.39        0.10      1.91 o 
  -5  12   1      285.38      290.62     11.78 o 
  -4  12   1       93.83      103.56      8.00 o 
  -3  12   1       47.56       39.03      5.19 o 
  -2  12   1     1414.09     1411.61     25.11 o 
  -1  12   1      983.57     1006.43     18.23 o 
   0  12   1      108.39       97.11      5.86 o 
   1  12   1      132.42      151.83      8.96 o 
   2  12   1        0.13        1.50      2.41 o 
   3  12   1     1539.60     1503.86     32.29 o 
   4  12   1       28.52       18.21      3.03 o 
   5  12   1        1.51       -0.77      1.85 o 
   6  12   1       83.78       66.52      8.97 o 
   7  12   1       19.75        7.84      5.55 o 
  -8  13   1       50.45       65.69     20.43 o 
  -7  13   1      273.27      280.17     23.60 o 
  -6  13   1       29.32       14.55      3.58 o 
  -5  13   1       70.63       76.76      6.82 o 
  -4  13   1       71.47       77.47      6.94 o 
  -3  13   1        3.20        1.67      1.24 o 
  -2  13   1       57.28       49.16      5.84 o 
  -1  13   1      124.79      128.66      6.44 o 
   0  13   1      234.82      233.19      8.19 o 
   1  13   1      253.83      275.10     10.61 o 
   2  13   1      125.68      129.20     13.47 o 
   3  13   1       92.72       97.67      8.58 o 
   4  13   1        3.59        3.83      1.55 o 
   5  13   1       57.66       40.78      4.80 o 
   6  13   1        5.96        3.74      2.92 o 
   7  13   1       22.69       23.59      7.59 o 
  -8  14   1       33.59       25.37     13.79 o 
  -7  14   1        3.74        1.43      3.92 o 
  -6  14   1       63.33       62.37     12.87 o 
  -5  14   1       42.25       33.10      7.75 o 
  -4  14   1      183.38      171.41     11.25 o 
  -3  14   1       23.84       25.38      3.32 o 
  -2  14   1      181.22      190.71     10.20 o 
  -1  14   1       13.73        6.36      1.99 o 
   0  14   1       33.71       31.46      3.24 o 
   1  14   1      298.99      310.31     11.78 o 
   2  14   1      378.94      348.49     14.28 o 
   3  14   1        6.10        7.59      2.22 o 
   4  14   1      175.21      161.38     17.44 o 
   5  14   1       78.85       65.04      6.71 o 
   6  14   1      149.00      176.76     18.06 o 
   7  14   1      116.96       95.37     16.97 o 
  -7  15   1        0.73       -2.61      5.25 o 
  -6  15   1        3.97        2.58      3.44 o 
  -5  15   1      113.70      136.46     16.86 o 
  -4  15   1      277.56      266.30     13.60 o 
  -3  15   1      358.91      370.88     14.52 o 
  -2  15   1      244.67      279.56     14.30 o 
  -1  15   1      167.82      173.40      8.06 o 
   0  15   1      122.09      119.48      7.90 o 
   1  15   1      370.07      362.72     13.17 o 
   2  15   1      373.33      405.40     15.99 o 
   3  15   1       26.54       18.64      3.26 o 
   4  15   1      109.79      135.26     12.56 o 
   5  15   1       61.18       56.94      6.11 o 
   6  15   1       30.81       28.34      7.34 o 
   7  15   1       87.70      129.24     30.52 o 
  -7  16   1      117.91      124.24     28.06 o 
  -6  16   1       38.63       30.43      6.14 o 
  -5  16   1       33.17       28.57      5.71 o 
  -4  16   1      109.53      116.61      9.66 o 
  -3  16   1        2.18        2.37      1.62 o 
  -2  16   1      193.44      199.06     12.36 o 
  -1  16   1       10.55        7.11      1.39 o 
   0  16   1      453.13      464.71     13.96 o 
   1  16   1      348.28      362.18     13.54 o 
   2  16   1       14.43       10.85      3.65 o 
   3  16   1      386.48      377.45     16.16 o 
   4  16   1       30.19       19.13      2.61 o 
   5  16   1        9.95        7.98      3.75 o 
   6  16   1       75.05       74.01     12.13 o 
  -6  17   1        0.70        2.63      7.34 o 
  -5  17   1       72.25       79.73     15.19 o 
  -4  17   1       70.34       74.97     12.51 o 
  -3  17   1       26.37       17.75      4.28 o 
  -2  17   1      599.98      640.36     22.40 o 
  -1  17   1       16.60        9.81      1.90 o 
   0  17   1      156.92      151.14      9.26 o 
   1  17   1       75.93       68.13      8.72 o 
   2  17   1       71.69       70.19      7.78 o 
   3  17   1        6.49        3.06      2.61 o 
   4  17   1      141.81      180.14     14.09 o 
   5  17   1       53.73       62.05     15.40 o 
   6  17   1       40.91       43.27     16.48 o 
  -5  18   1        6.70        8.65      5.04 o 
  -4  18   1       11.15       28.20     10.58 o 
  -3  18   1        6.43       10.81      5.98 o 
  -2  18   1      332.97      346.05     19.13 o 
  -1  18   1      105.14      105.79      9.61 o 
   0  18   1      198.34      199.67     12.40 o 
   1  18   1       26.73       19.81      4.12 o 
   2  18   1       10.34        8.13      2.48 o 
   3  18   1        0.17       -2.22      2.22 o 
   4  18   1       90.29       86.81      8.79 o 
   5  18   1      116.94      114.25     14.59 o 
  -4  19   1       77.01       63.09     12.91 o 
  -3  19   1      110.31      114.76     12.94 o 
  -2  19   1       10.22       10.35      2.76 o 
  -1  19   1       37.21       31.74      4.74 o 
   0  19   1       44.67       55.22     18.79 o 
   1  19   1      281.82      289.34     18.50 o 
   2  19   1      271.34      335.63     20.71 o 
   3  19   1       18.58       14.00      7.21 o 
   4  19   1      129.77      134.12     19.13 o 
  -4  20   1      109.39      112.16     24.32 o 
  -3  20   1        0.01       -2.03      3.96 o 
  -2  20   1       57.13       51.31      8.68 o 
  -1  20   1        1.13        4.90      3.12 o 
   0  20   1      162.88      145.65     19.18 o 
   1  20   1        8.31        7.33      4.73 o 
   2  20   1       57.83       63.08      9.73 o 
   3  20   1      105.87      125.50     15.43 o 
  -3  21   1       12.57        0.25      7.15 o 
  -2  21   1        0.12       -3.08      3.43 o 
  -1  21   1       73.90       65.66     13.26 o 
   0  21   1       53.62       75.06     15.86 o 
   1  21   1        5.90        5.70      5.36 o 
   2  21   1      186.71      194.48     21.20 o 
   3  21   1        0.79        3.58      6.01 o 
  -2  22   1        0.60        8.51     10.31 o 
  -1  22   1        2.84       14.08      8.79 o 
   0  22   1       63.52       97.51     28.06 o 
   1  22   1      194.93      168.01     33.12 o 
   2  22   1       14.24       24.80     13.44 o 
  -8   0   2      189.93      217.57     13.61 o 
  -6   0   2     1899.06     1918.57     39.48 o 
  -4   0   2     1451.41     1493.69     23.87 o 
  -2   0   2     1684.29     1774.76     19.09 o 
   0   0   2      202.84      198.04      4.32 o 
   2   0   2     1779.55     1888.21     25.21 o 
   4   0   2      242.46      216.96      7.13 o 
   6   0   2      158.95      146.06      8.83 o 
   8   0   2      358.06      343.59     16.96 o 
  -9   1   2       81.82       97.68     14.91 o 
  -8   1   2       58.32       43.10      4.64 o 
  -7   1   2       21.65       10.85      1.75 o 
  -6   1   2      123.53      123.94      6.94 o 
  -5   1   2       41.05       39.24      3.44 o 
  -4   1   2      851.55      836.72     13.84 o 
  -3   1   2      309.89      354.32      5.91 o 
  -2   1   2       16.48       18.81      1.09 o 
  -1   1   2     2329.68     2332.47     26.35 o 
   0   1   2      164.00      130.60      2.15 o 
   1   1   2      145.48      161.30      3.52 o 
   2   1   2     2343.51     2481.93     23.84 o 
   3   1   2       26.18       23.36      1.64 o 
   4   1   2      337.63      328.90      6.54 o 
   5   1   2      629.76      623.41     11.94 o 
   6   1   2       63.26       55.59      4.64 o 
   7   1   2     1218.67     1305.57     25.27 o 
   8   1   2        8.09        6.50      2.11 o 
   9   1   2        3.74        2.48      4.18 o 
  -9   2   2      213.55      197.71     25.21 o 
  -8   2   2       37.20       34.79      4.19 o 
  -7   2   2      131.42      124.28      5.29 o 
  -6   2   2      162.61      173.40      6.82 o 
  -5   2   2      747.89      746.11     13.76 o 
  -4   2   2      111.01      134.99      4.41 o 
  -3   2   2     1346.38     1350.76     13.08 o 
  -2   2   2        4.23       13.37      1.01 o 
  -1   2   2     3476.62     3612.91     24.38 o 
   0   2   2     2707.32     2639.98     17.41 o 
   1   2   2      924.34      965.13      9.07 o 
   2   2   2      163.42      167.51      3.74 o 
   3   2   2      103.86      111.86      5.40 o 
   4   2   2      184.80      197.77      4.75 o 
   5   2   2      343.59      336.09      8.11 o 
   6   2   2       22.01       21.98      2.47 o 
   7   2   2      973.51     1045.99     22.09 o 
   8   2   2      131.25      133.26      9.93 o 
   9   2   2       25.10       30.12      8.59 o 
  -9   3   2      234.77      233.40     16.16 o 
  -8   3   2        5.41        7.82      2.56 o 
  -7   3   2       16.89       18.66      2.12 o 
  -6   3   2      202.76      229.93      6.51 o 
  -5   3   2      620.19      601.08     10.53 o 
  -4   3   2     2031.79     2079.69     22.18 o 
  -3   3   2      119.60      133.19      2.93 o 
  -2   3   2      373.55      375.16      4.35 o 
  -1   3   2      355.64      330.32      4.55 o 
   0   3   2     2282.10     2315.31     19.22 o 
   1   3   2        3.68        0.07      0.46 o 
   2   3   2      205.34      208.93      4.28 o 
   3   3   2      455.35      439.07     10.13 o 
   4   3   2       36.49       34.64      2.39 o 
   5   3   2     1253.34     1301.83     18.72 o 
   6   3   2        8.39        9.83      2.15 o 
   7   3   2        1.40        3.61      2.19 o 
   8   3   2       23.62       14.90      2.88 o 
   9   3   2      154.21      169.82     16.94 o 
  -9   4   2       45.19       32.28      4.93 o 
  -8   4   2      277.27      301.76     14.64 o 
  -7   4   2       12.29        7.89      2.34 o 
  -6   4   2      207.79      197.64      5.87 o 
  -5   4   2      104.18      105.89      5.68 o 
  -4   4   2     3132.29     3323.57     31.70 o 
  -3   4   2     1083.04     1133.37     14.13 o 
  -2   4   2      188.70      203.95      4.08 o 
  -1   4   2      991.39      974.88      8.17 o 
   0   4   2       46.40       53.15      1.73 o 
   1   4   2      917.14      990.43     10.22 o 
   2   4   2       89.70       71.36      4.57 o 
   3   4   2       16.90       23.82      2.89 o 
   4   4   2      395.99      394.77     11.87 o 
   5   4   2      314.40      314.23     10.05 o 
   6   4   2      539.09      572.35     14.33 o 
   7   4   2       82.42       85.33      7.80 o 
   8   4   2       18.01       11.92      3.71 o 
   9   4   2        8.52        3.63      7.18 o 
  -9   5   2      118.96      125.76     11.13 o 
  -8   5   2        1.24        3.95      2.05 o 
  -7   5   2      177.23      205.93     14.31 o 
  -6   5   2       95.75       97.27      3.78 o 
  -5   5   2       18.51       17.82      2.85 o 
  -4   5   2      129.52      146.33      4.99 o 
  -3   5   2     2132.10     2332.43     21.37 o 
  -2   5   2      920.12      849.69     10.88 o 
  -1   5   2     1120.34     1166.59     10.85 o 
   0   5   2        2.79        1.09      0.40 o 
   1   5   2      401.71      470.26      8.08 o 
   2   5   2       58.20       85.65      3.40 o 
   3   5   2       40.21       32.84      3.57 o 
   4   5   2      737.03      745.00     17.45 o 
   5   5   2      798.34      802.46     17.33 o 
   6   5   2        4.84        2.77      1.11 o 
   7   5   2      249.19      274.81     14.18 o 
   8   5   2        5.00        3.97      3.51 o 
   9   5   2        0.79       -1.34      6.55 o 
  -9   6   2        0.43        1.76      3.23 o 
  -8   6   2       36.59       25.31      3.62 o 
  -7   6   2        0.29       -0.30      1.31 o 
  -6   6   2       63.33       57.55      4.72 o 
  -5   6   2        0.88        1.32      0.79 o 
  -4   6   2      315.16      340.22     10.10 o 
  -3   6   2     8443.65     8802.03     64.24 o 
  -2   6   2      108.91      135.75      3.66 o 
  -1   6   2      328.93      324.77      5.09 o 
   0   6   2        2.30        5.17      0.86 o 
   1   6   2     1652.32     1725.65     19.58 o 
   2   6   2        0.08        1.92      0.50 o 
   3   6   2      628.82      603.26     16.69 o 
   4   6   2      189.32      208.34      9.25 o 
   5   6   2      157.90      164.14      8.22 o 
   6   6   2       12.91        8.78      1.91 o 
   7   6   2       88.59       82.55      8.02 o 
   8   6   2       17.27        5.25      4.54 o 
   9   6   2        7.20        3.89     10.85 o 
  -9   7   2      167.78      182.33     14.72 o 
  -8   7   2        0.37       -1.65      2.35 o 
  -7   7   2       49.83       46.68      6.16 o 
  -6   7   2       63.63       57.56      4.45 o 
  -5   7   2       61.65       54.97      3.72 o 
  -4   7   2      294.06      278.63      6.98 o 
  -3   7   2     1669.14     1789.09     19.17 o 
  -2   7   2       55.88       29.81      1.62 o 
  -1   7   2      274.05      310.20      6.47 o 
   0   7   2      648.90      627.04      9.41 o 
   1   7   2       86.85       67.85      3.41 o 
   2   7   2      222.01      225.23      4.66 o 
   3   7   2      458.22      422.95      8.06 o 
   4   7   2      174.76      179.46     10.42 o 
   5   7   2      211.27      205.63      9.62 o 
   6   7   2       32.64       31.42      4.27 o 
   7   7   2       87.75       85.87      8.27 o 
   8   7   2       70.61       67.93     10.72 o 
   9   7   2       18.29       47.41     19.83 o 
  -9   8   2       47.81       50.24      7.86 o 
  -8   8   2      202.64      251.62     18.16 o 
  -7   8   2        0.07       -0.55      1.77 o 
  -6   8   2      202.43      196.43     10.46 o 
  -5   8   2        4.51        2.71      0.92 o 
  -4   8   2      326.28      343.76      8.18 o 
  -3   8   2      507.63      497.10     10.95 o 
  -2   8   2      142.22      164.71      4.74 o 
  -1   8   2     1808.04     1831.40     18.56 o 
   0   8   2       15.81        9.49      1.12 o 
   1   8   2       64.12       73.06      4.46 o 
   2   8   2      560.40      567.61     10.44 o 
   3   8   2        1.05        3.69      0.98 o 
   4   8   2      504.93      458.59     17.13 o 
   5   8   2      188.57      174.59      9.17 o 
   6   8   2      331.67      344.00     15.68 o 
   7   8   2        4.56        6.08      2.52 o 
   8   8   2       15.02       15.37      6.30 o 
  -9   9   2        3.48        8.25      6.47 o 
  -8   9   2       18.80       16.56      4.06 o 
  -7   9   2        6.72        8.37      2.43 o 
  -6   9   2      156.04      157.63      9.39 o 
  -5   9   2      855.86      872.37     17.95 o 
  -4   9   2      138.91      129.96      5.69 o 
  -3   9   2      273.69      258.68      6.60 o 
  -2   9   2      102.87      112.71      4.04 o 
  -1   9   2      580.96      610.46      8.96 o 
   0   9   2      149.26      118.44      4.18 o 
   1   9   2      215.88      240.49      7.20 o 
   2   9   2        4.64        1.47      0.84 o 
   3   9   2      305.94      336.63     10.52 o 
   4   9   2      430.74      397.71     15.06 o 
   5   9   2        9.92       17.55      3.40 o 
   6   9   2       11.81        2.51      1.84 o 
   7   9   2        0.42       -2.10      2.91 o 
   8   9   2       52.84       56.02     10.45 o 
  -9  10   2        0.10        0.58      7.09 o 
  -8  10   2       20.43       16.50      6.24 o 
  -7  10   2       13.57        8.84      2.20 o 
  -6  10   2        1.63        5.76      3.23 o 
  -5  10   2       51.85       51.86      4.38 o 
  -4  10   2      750.44      766.72     14.26 o 
  -3  10   2     1387.17     1390.52     21.95 o 
  -2  10   2        0.36        0.96      0.52 o 
  -1  10   2      545.95      557.43      9.46 o 
   0  10   2      288.80      329.25      7.32 o 
   1  10   2     2488.40     2411.24     32.66 o 
   2  10   2       18.31       21.95      3.37 o 
   3  10   2       35.86       29.88      4.04 o 
   4  10   2       14.72       13.35      2.38 o 
   5  10   2       59.35       50.67      7.75 o 
   6  10   2       42.10       35.77      5.75 o 
   7  10   2       39.41       39.12      9.17 o 
   8  10   2        0.78       -0.73      6.67 o 
  -9  11   2      115.03      119.43     25.27 o 
  -8  11   2        5.27       -0.48      4.13 o 
  -7  11   2       70.61       75.88     10.67 o 
  -6  11   2       12.78       11.20      2.47 o 
  -5  11   2      109.12      114.58      6.77 o 
  -4  11   2      144.99      139.65      7.78 o 
  -3  11   2      125.83      130.97      7.39 o 
  -2  11   2      245.61      263.09      6.78 o 
  -1  11   2       94.23       88.61      4.42 o 
   0  11   2        5.65        3.14      1.04 o 
   1  11   2      958.31      978.20     18.70 o 
   2  11   2        5.02        5.57      3.46 o 
   3  11   2       58.49       52.60      6.89 o 
   4  11   2      101.79       73.17      7.67 o 
   5  11   2      249.49      259.46     14.43 o 
   6  11   2       26.15       24.01      4.47 o 
   7  11   2        8.29        6.38      4.84 o 
  -8  12   2      125.63      160.99     16.25 o 
  -7  12   2       72.95       76.56      9.57 o 
  -6  12   2        6.87        5.32      2.22 o 
  -5  12   2       49.37       49.21      4.63 o 
  -4  12   2      105.71      106.18      7.22 o 
  -3  12   2       20.15       17.38      3.48 o 
  -2  12   2       13.52       10.31      1.34 o 
  -1  12   2     1091.08     1147.51     18.17 o 
   0  12   2       22.35       17.35      2.28 o 
   1  12   2       33.93       37.31      4.69 o 
   2  12   2      647.23      581.36     18.08 o 
   3  12   2       26.66       25.01      3.97 o 
   4  12   2       40.15       38.87      9.02 o 
   5  12   2       21.62       17.92      2.75 o 
   6  12   2      502.23      553.99     21.10 o 
   7  12   2       96.19      126.02     16.19 o 
  -8  13   2       21.91       15.53     13.66 o 
  -7  13   2       71.99       66.31      8.99 o 
  -6  13   2       37.77       29.93      5.50 o 
  -5  13   2      256.60      261.89     12.43 o 
  -4  13   2      242.44      235.61     10.29 o 
  -3  13   2        0.92        1.17      1.17 o 
  -2  13   2      104.62      114.62      5.74 o 
  -1  13   2      505.11      515.23     12.48 o 
   0  13   2      179.66      180.51      7.83 o 
   1  13   2       17.18       17.00      3.44 o 
   2  13   2      277.36      250.72     12.66 o 
   3  13   2       26.77       25.38      3.77 o 
   4  13   2        0.08       -1.51      1.51 o 
   5  13   2       50.67       39.58      5.28 o 
   6  13   2        0.21        5.28      3.19 o 
   7  13   2      121.01      100.71     16.91 o 
  -8  14   2        5.21        8.51     12.71 o 
  -7  14   2        0.15        3.95      3.46 o 
  -6  14   2       99.24      104.93     10.54 o 
  -5  14   2       47.41       39.40      4.89 o 
  -4  14   2       14.02       12.76      1.71 o 
  -3  14   2      129.22      121.12     11.53 o 
  -2  14   2      797.51      815.28     16.34 o 
  -1  14   2     1289.77     1326.66     22.70 o 
   0  14   2       53.46       47.06      6.09 o 
   1  14   2      355.12      372.94     14.65 o 
   2  14   2        2.12        1.76      1.40 o 
   3  14   2      181.52      175.59     12.39 o 
   4  14   2       28.01       17.69      2.50 o 
   5  14   2      117.90      105.07      9.98 o 
   6  14   2       46.52       42.45      8.96 o 
   7  14   2       26.72       36.53      9.99 o 
  -7  15   2        1.61        1.37      3.78 o 
  -6  15   2       28.02       16.64      5.77 o 
  -5  15   2        2.03        1.33      2.05 o 
  -4  15   2      159.17      169.67      9.45 o 
  -3  15   2       23.24       21.41      3.06 o 
  -2  15   2       45.94       38.46      4.35 o 
  -1  15   2       47.31       46.32      4.67 o 
   0  15   2      337.34      335.87     11.51 o 
   1  15   2       41.91       49.23      5.78 o 
   2  15   2        8.73       10.74      3.12 o 
   3  15   2      181.00      169.11     12.56 o 
   4  15   2        2.12        4.84      1.94 o 
   5  15   2       98.07       91.11     13.46 o 
   6  15   2        0.92        0.58      6.57 o 
  -6  16   2      218.78      243.53     22.52 o 
  -5  16   2       34.68       35.47     10.46 o 
  -4  16   2        2.11        2.06      2.62 o 
  -3  16   2       20.22       24.29      3.80 o 
  -2  16   2       43.05       31.73      6.27 o 
  -1  16   2      447.13      469.89     15.15 o 
   0  16   2        0.30       -0.64      1.35 o 
   1  16   2        5.68        7.40      1.68 o 
   2  16   2      433.21      441.52     17.46 o 
   3  16   2       13.24       13.75      3.32 o 
   4  16   2      119.05      157.98     12.46 o 
   5  16   2       20.79       33.21      5.14 o 
   6  16   2       35.38       26.26      9.49 o 
  -6  17   2        6.70       -0.13      4.84 o 
  -5  17   2       51.48       66.82     14.44 o 
  -4  17   2       44.72       56.95     11.38 o 
  -3  17   2       94.74      103.38      9.62 o 
  -2  17   2      308.42      315.30     15.99 o 
  -1  17   2       96.44       86.47      8.55 o 
   0  17   2      294.73      312.10     13.54 o 
   1  17   2      351.83      383.39     15.85 o 
   2  17   2      121.88      134.59     11.01 o 
   3  17   2        0.57        0.25      2.07 o 
   4  17   2        8.09       10.18      3.01 o 
   5  17   2      150.29      151.27     16.96 o 
   6  17   2       23.80        6.36     11.35 o 
  -5  18   2       39.71       25.72      9.99 o 
  -4  18   2      243.24      233.68     26.08 o 
  -3  18   2        6.30        5.21      3.06 o 
  -2  18   2       70.99       67.39      7.61 o 
  -1  18   2       59.38       56.51      6.61 o 
   0  18   2      103.76      109.73     17.94 o 
   1  18   2      127.47      110.32      9.49 o 
   2  18   2        5.23        6.14      2.37 o 
   3  18   2       26.75       24.17      4.54 o 
   4  18   2       13.51        8.90      3.33 o 
   5  18   2        4.90       -0.38      5.46 o 
  -4  19   2      129.61      101.61     16.01 o 
  -3  19   2        2.54       -3.24      3.50 o 
  -2  19   2       14.25        9.89      4.84 o 
  -1  19   2        0.92       -0.61      2.24 o 
   0  19   2      261.73      302.88     39.09 o 
   1  19   2      115.16      109.55     11.66 o 
   2  19   2        7.11        3.39      2.96 o 
   3  19   2      128.54      128.16     11.99 o 
   4  19   2      109.07       98.67     11.10 o 
  -4  20   2      168.28      226.53     36.12 o 
  -3  20   2      232.62      244.51     22.64 o 
  -2  20   2       21.91       18.25      4.99 o 
  -1  20   2        6.30        9.96      7.72 o 
   0  20   2       22.60       32.36     14.01 o 
   1  20   2        9.00        9.64      7.08 o 
   2  20   2      107.69      110.32     13.99 o 
   3  20   2      131.92      167.83     17.14 o 
  -3  21   2       55.17       48.96     15.56 o 
  -2  21   2       90.40      107.67     12.28 o 
  -1  21   2      101.30      110.42     39.62 o 
   0  21   2      231.92      256.77     40.77 o 
   1  21   2        9.85        7.88      6.39 o 
   2  21   2       32.39       23.57      8.07 o 
   3  21   2       35.62       35.56     10.80 o 
   0  22   2        4.56       13.13     12.34 o 
   1  22   2       21.55       14.71     12.37 o 
  -9   0   3      255.13      292.29     39.69 o 
  -7   0   3      320.25      312.22     23.81 o 
  -5   0   3     1059.24     1011.16     43.83 o 
  -3   0   3     1215.46     1147.17     16.02 o 
  -1   0   3       34.47       29.91      1.80 o 
   1   0   3     1216.36     1224.71     19.78 o 
   3   0   3      732.20      776.32     17.61 o 
   5   0   3     5134.65     5116.81    156.31 o 
   7   0   3       19.00       16.82      5.67 o 
  -9   1   3       52.69       54.07     12.70 o 
  -8   1   3       50.84       50.08      5.84 o 
  -7   1   3       14.78       12.22      1.58 o 
  -6   1   3       94.03       87.49      5.53 o 
  -5   1   3      116.83      108.58      4.68 o 
  -4   1   3       43.77       46.63      2.35 o 
  -3   1   3      162.34      174.00      3.58 o 
  -2   1   3     2011.88     1996.65     14.78 o 
  -1   1   3     1416.32     1513.77     13.96 o 
   0   1   3     1371.65     1367.86     11.44 o 
   1   1   3      422.87      457.31      7.61 o 
   2   1   3      238.29      264.05      5.09 o 
   3   1   3     1293.33     1370.79     17.05 o 
   4   1   3      503.96      548.32     12.04 o 
   5   1   3      306.85      312.39     11.10 o 
   6   1   3       70.33       69.51      6.31 o 
   7   1   3      125.15      123.25      8.23 o 
   8   1   3      118.39      124.46      9.86 o 
  -9   2   3       21.71        4.38      6.38 o 
  -8   2   3      192.53      203.10     10.55 o 
  -7   2   3       38.01       31.00      2.96 o 
  -6   2   3      180.26      181.80      5.69 o 
  -5   2   3       29.95       29.71      1.94 o 
  -4   2   3        0.07       -0.32      0.37 o 
  -3   2   3      486.81      562.85      8.40 o 
  -2   2   3      785.87      825.96      8.62 o 
  -1   2   3      481.31      495.92      5.82 o 
   0   2   3     2479.48     2648.23     16.47 o 
   1   2   3      332.33      352.95      5.61 o 
   2   2   3      880.43      864.41     11.28 o 
   3   2   3      697.46      777.56     11.71 o 
   4   2   3      247.50      242.04      5.98 o 
   5   2   3      157.89      156.91      8.92 o 
   6   2   3      838.82      867.25     19.21 o 
   7   2   3       14.03       11.03      2.54 o 
   8   2   3        6.69        6.46      3.18 o 
  -9   3   3        8.89       16.14      3.08 o 
  -8   3   3        6.33        6.32      1.60 o 
  -7   3   3       85.02       83.32      5.12 o 
  -6   3   3      276.97      274.83      6.77 o 
  -5   3   3       50.39       55.09      2.92 o 
  -4   3   3       49.04       60.85      3.67 o 
  -3   3   3      631.04      623.16     10.40 o 
  -2   3   3        7.66       13.37      1.02 o 
  -1   3   3       10.70        8.00      0.88 o 
   0   3   3       87.94       91.99      1.90 o 
   1   3   3       28.90       34.78      1.58 o 
   2   3   3      255.00      286.29      5.91 o 
   3   3   3     4758.07     4843.05     42.62 o 
   4   3   3      139.59      132.47      6.61 o 
   5   3   3      215.76      217.08      9.28 o 
   6   3   3      489.85      486.86     15.40 o 
   7   3   3        9.84        3.92      1.51 o 
   8   3   3        1.63        1.45      2.69 o 
   9   3   3       13.47       20.15     11.17 o 
  -9   4   3       36.08       32.79      4.12 o 
  -8   4   3      163.82      160.17      9.39 o 
  -7   4   3      515.66      545.45     17.37 o 
  -6   4   3      119.82      138.78      4.81 o 
  -5   4   3      727.12      746.35     12.55 o 
  -4   4   3      368.14      388.75      8.42 o 
  -3   4   3     2332.55     2378.71     22.81 o 
  -2   4   3     2733.21     2650.82     27.42 o 
  -1   4   3      740.90      754.88      9.11 o 
   0   4   3      644.35      672.54      8.18 o 
   1   4   3       22.92       23.62      1.30 o 
   2   4   3        0.46        0.17      1.24 o 
   3   4   3      297.16      289.93      6.09 o 
   4   4   3      114.54      115.20      5.68 o 
   5   4   3      329.92      311.21     10.90 o 
   6   4   3       72.62       79.83      6.48 o 
   7   4   3       72.29       79.91      6.65 o 
   8   4   3        8.72       16.02      3.45 o 
   9   4   3      116.73      133.19     27.58 o 
  -9   5   3        0.62        2.06      2.86 o 
  -8   5   3        5.41        2.10      1.79 o 
  -7   5   3      120.39      128.19      9.38 o 
  -6   5   3      583.51      595.97     14.85 o 
  -5   5   3       18.62       14.07      2.05 o 
  -4   5   3      336.31      329.66      6.94 o 
  -3   5   3       88.14      107.97      3.11 o 
  -2   5   3      185.39      165.68      4.57 o 
  -1   5   3      191.61      201.50      3.98 o 
   0   5   3      540.68      574.01      7.97 o 
   1   5   3     1870.63     1706.29     15.36 o 
   2   5   3       30.01       26.65      2.35 o 
   3   5   3      732.44      721.82     16.68 o 
   4   5   3      631.70      633.71     17.13 o 
   5   5   3      137.43      129.84      8.17 o 
   6   5   3       46.02       49.55      4.90 o 
   7   5   3        0.77        2.66      2.11 o 
   8   5   3       30.64       29.30      5.97 o 
  -9   6   3        0.03       -0.78      2.95 o 
  -8   6   3       33.71       23.09      5.88 o 
  -7   6   3       39.87       42.46      5.64 o 
  -6   6   3       15.05       15.64      2.01 o 
  -5   6   3     1813.73     1884.18     23.52 o 
  -4   6   3      219.81      208.93      6.34 o 
  -3   6   3      212.44      190.33      4.69 o 
  -2   6   3        8.87        5.41      0.69 o 
  -1   6   3      453.35      476.37      6.99 o 
   0   6   3     2679.79     2786.82     26.26 o 
   1   6   3      125.28      117.29      4.22 o 
   2   6   3      576.15      550.27     10.73 o 
   3   6   3      111.89      107.48      7.88 o 
   4   6   3      394.62      370.39     14.25 o 
   5   6   3       39.82       31.03      3.56 o 
   6   6   3        0.95        1.07      1.40 o 
   7   6   3        1.73       -0.17      2.05 o 
   8   6   3       31.27       25.61      5.91 o 
  -9   7   3        7.58        4.25      3.76 o 
  -8   7   3       28.03       29.85      4.76 o 
  -7   7   3      201.98      223.49     14.83 o 
  -6   7   3       38.71       21.78      3.47 o 
  -5   7   3      304.94      323.34      7.93 o 
  -4   7   3      402.64      408.36      8.44 o 
  -3   7   3       11.72       12.00      1.33 o 
  -2   7   3        1.47        3.93      0.82 o 
  -1   7   3       69.65       53.46      2.90 o 
   0   7   3     2146.93     2372.14     28.04 o 
   1   7   3      440.42      442.37      8.64 o 
   2   7   3      644.12      666.17     11.70 o 
   3   7   3      226.60      228.86     10.49 o 
   4   7   3       83.72       88.61      8.21 o 
   5   7   3       11.31        6.17      1.65 o 
   6   7   3      229.22      242.54     12.62 o 
   7   7   3        0.02       -0.49      2.57 o 
   8   7   3       96.06       93.96     12.35 o 
  -9   8   3       25.58       19.39      5.11 o 
  -8   8   3        7.41        2.08      2.54 o 
  -7   8   3      115.04      110.38      8.80 o 
  -6   8   3        0.25       -1.06      1.22 o 
  -5   8   3     2320.17     2471.08     29.54 o 
  -4   8   3       37.68       45.65      2.92 o 
  -3   8   3        0.18        0.02      0.52 o 
  -2   8   3      163.17      154.41      4.92 o 
  -1   8   3     4758.98     4965.52     42.78 o 
   0   8   3        8.25        6.22      1.12 o 
   1   8   3        0.55        0.88      0.64 o 
   2   8   3       22.33       19.81      3.38 o 
   3   8   3      373.97      336.75     12.96 o 
   4   8   3        5.96        5.19      1.82 o 
   5   8   3      265.42      311.43     15.06 o 
   6   8   3       24.28       15.99      3.01 o 
   7   8   3       80.42       65.20      6.92 o 
   8   8   3       22.66       23.55      6.52 o 
  -9   9   3        3.00        3.08      4.51 o 
  -8   9   3       78.67       98.47     13.63 o 
  -7   9   3       85.88       95.57     10.84 o 
  -6   9   3      123.46      129.44      9.55 o 
  -5   9   3      277.76      290.25      9.03 o 
  -4   9   3       61.72       57.39      3.82 o 
  -3   9   3      146.97      167.29      6.27 o 
  -2   9   3      785.50      785.67     11.81 o 
  -1   9   3     1182.31     1163.62     14.40 o 
   0   9   3        4.55        6.43      1.13 o 
   1   9   3       70.82       56.82      3.54 o 
   2   9   3        1.74        2.65      0.68 o 
   3   9   3      292.74      288.76     13.10 o 
   4   9   3       53.54       69.84      7.30 o 
   5   9   3       49.88       41.58      6.08 o 
   6   9   3      112.76      109.67      9.96 o 
   7   9   3       12.70        9.14      3.42 o 
   8   9   3       44.60       19.07      9.77 o 
  -9  10   3       27.49       30.78     11.24 o 
  -8  10   3        2.79        7.61      3.99 o 
  -7  10   3       46.68       35.40      5.32 o 
  -6  10   3      131.60      130.57     10.65 o 
  -5  10   3       28.89       28.89      3.11 o 
  -4  10   3      585.48      627.81     12.94 o 
  -3  10   3     2159.44     2177.43     27.58 o 
  -2  10   3      714.50      667.46     11.20 o 
  -1  10   3       58.01       59.92      3.09 o 
   0  10   3      410.18      411.62     10.90 o 
   1  10   3       11.27       13.60      1.83 o 
   2  10   3      315.14      268.23      7.28 o 
   3  10   3        0.65       -0.34      1.08 o 
   4  10   3      606.15      613.10     22.62 o 
   5  10   3        0.19       -0.93      2.68 o 
   6  10   3       39.36       27.26      5.40 o 
   7  10   3       22.62       18.75      6.39 o 
  -9  11   3       16.51       17.92      9.48 o 
  -8  11   3        6.35        4.98      6.61 o 
  -7  11   3      152.83      170.95     16.45 o 
  -6  11   3       53.09       47.89      6.49 o 
  -5  11   3      141.46      148.91     10.21 o 
  -4  11   3       25.12       18.18      2.39 o 
  -3  11   3      808.26      798.11     14.95 o 
  -2  11   3       12.51       14.59      1.72 o 
  -1  11   3      226.87      225.77      6.21 o 
   0  11   3       14.58       12.15      2.28 o 
   1  11   3      828.56      839.19     15.33 o 
   2  11   3       59.22       43.97      4.30 o 
   3  11   3       56.02       48.57      5.89 o 
   4  11   3       71.78       84.03      8.24 o 
   5  11   3       17.75       12.66      3.49 o 
   6  11   3      271.83      314.22     19.46 o 
   7  11   3       12.06       12.88      5.82 o 
  -8  12   3       19.23       12.77      5.42 o 
  -7  12   3       26.84       27.28      5.88 o 
  -6  12   3       28.12       14.71      3.70 o 
  -5  12   3      403.63      442.99     15.59 o 
  -4  12   3      193.14      178.51      7.26 o 
  -3  12   3     1655.12     1703.01     24.49 o 
  -2  12   3      574.16      619.13     11.55 o 
  -1  12   3       98.80       96.36      5.81 o 
   0  12   3       51.96       46.92      4.43 o 
   1  12   3        9.95        6.17      3.35 o 
   2  12   3        1.97        2.35      1.32 o 
   3  12   3      127.43       95.39     12.99 o 
   4  12   3      115.71       89.06      8.74 o 
   5  12   3       54.07       49.89      5.42 o 
   6  12   3       30.80       23.76      4.26 o 
   7  12   3       14.16       10.74      5.39 o 
  -8  13   3        0.06        5.28      9.33 o 
  -7  13   3        1.05       -1.07      3.41 o 
  -6  13   3      427.54      469.38     20.26 o 
  -5  13   3       41.07       21.66      5.61 o 
  -4  13   3        4.11        2.55      1.18 o 
  -3  13   3      126.03      126.88      6.51 o 
  -2  13   3      105.48       96.26      4.55 o 
  -1  13   3      354.41      352.09     10.07 o 
   0  13   3       10.12        8.26      1.46 o 
   1  13   3       44.60       46.21      5.35 o 
   2  13   3        2.74        4.50      1.26 o 
   3  13   3      494.04      473.94     17.78 o 
   4  13   3        0.44        2.47      2.84 o 
   5  13   3      254.49      245.12     19.48 o 
   6  13   3      154.14      172.94     14.45 o 
   7  13   3       17.66       20.54      8.65 o 
  -7  14   3        3.28        9.82      6.36 o 
  -6  14   3        0.25        0.89      3.07 o 
  -5  14   3      211.81      212.33     14.58 o 
  -4  14   3        1.73        2.05      1.19 o 
  -3  14   3      276.02      318.61     10.89 o 
  -2  14   3      183.16      194.63      9.42 o 
  -1  14   3      271.14      280.85     16.54 o 
   0  14   3      356.09      350.04     12.65 o 
   1  14   3       14.72       10.29      2.17 o 
   2  14   3      303.52      326.02     14.23 o 
   3  14   3      106.58       97.01      9.29 o 
   4  14   3      246.33      263.97     15.43 o 
   5  14   3      321.80      347.58     17.71 o 
   6  14   3       11.27        8.38      5.26 o 
  -7  15   3       64.00       84.83     13.50 o 
  -6  15   3       19.98       22.67      6.96 o 
  -5  15   3       11.73        5.05      2.53 o 
  -4  15   3      339.59      364.15     16.96 o 
  -3  15   3        9.54        3.99      1.71 o 
  -2  15   3      261.39      241.38     11.93 o 
  -1  15   3      207.06      241.90     11.06 o 
   0  15   3        5.09        4.60      1.42 o 
   1  15   3        5.37        4.40      1.60 o 
   2  15   3      150.90      163.17     12.07 o 
   3  15   3       14.35        7.95      2.14 o 
   4  15   3        0.06        3.48      2.56 o 
   5  15   3       41.36       32.07      4.28 o 
   6  15   3       16.98       18.30      6.94 o 
  -6  16   3       59.05       80.54     12.81 o 
  -5  16   3       85.86       74.56     15.17 o 
  -4  16   3       19.88       13.74      3.50 o 
  -3  16   3      151.92      169.33     11.55 o 
  -2  16   3      132.02      143.90     11.71 o 
  -1  16   3       17.84       19.34      3.11 o 
   0  16   3        4.02        3.16      1.52 o 
   1  16   3       58.32       52.82      6.03 o 
   2  16   3       28.20       25.39      5.92 o 
   3  16   3       87.57       54.08     16.01 o 
   4  16   3        1.37        2.21      2.29 o 
   5  16   3      345.97      386.39     21.91 o 
   6  16   3      130.26      157.71     22.13 o 
  -6  17   3       14.40       13.59      5.85 o 
  -5  17   3        0.99        2.62      4.09 o 
  -4  17   3       27.40       10.90      3.05 o 
  -3  17   3      194.23      218.27     15.03 o 
  -2  17   3      189.26      211.09     14.67 o 
  -1  17   3      135.95      144.77     18.04 o 
   0  17   3       10.30       10.53      2.98 o 
   1  17   3      166.89      157.56     12.13 o 
   2  17   3        0.28       -1.91      1.91 o 
   3  17   3      106.01      110.68     10.13 o 
   4  17   3       55.67       60.53      7.96 o 
   5  17   3      167.06      174.86     18.20 o 
  -5  18   3       40.09       20.91      7.81 o 
  -4  18   3        0.02        0.38      3.96 o 
  -3  18   3      104.22      122.21     14.09 o 
  -2  18   3       38.98       31.64      4.66 o 
  -1  18   3        0.22        0.36      6.10 o 
   0  18   3      515.76      465.17     40.68 o 
   1  18   3       11.42       10.33      2.13 o 
   2  18   3        0.45        3.00      2.67 o 
   3  18   3      114.27      118.39     11.05 o 
   4  18   3       29.42       17.26      9.28 o 
   5  18   3       18.38        4.31      5.98 o 
  -4  19   3      205.20      232.34     22.00 o 
  -3  19   3        7.68       10.76      5.12 o 
  -2  19   3       35.06       21.71      4.93 o 
  -1  19   3      112.63      109.53     32.20 o 
   0  19   3       88.14       87.27     20.46 o 
   1  19   3        1.72        2.05      2.46 o 
   2  19   3        0.18       -0.28      2.90 o 
   3  19   3        0.01        0.22      3.48 o 
   4  19   3        9.19        6.36      4.42 o 
  -4  20   3        3.30       -6.36      6.36 o 
  -3  20   3       16.27       13.60      5.60 o 
  -2  20   3       90.05      105.81     18.28 o 
  -1  20   3       12.93        2.34      5.83 o 
   0  20   3       36.13       28.18     14.11 o 
   1  20   3       53.79       49.61     11.03 o 
   2  20   3       15.47       22.99      5.63 o 
   3  20   3        4.69        8.47      5.18 o 
  -3  21   3       59.79       73.22     18.63 o 
  -2  21   3       89.35      122.85     29.79 o 
  -1  21   3       10.85        8.76     12.24 o 
   0  21   3       11.29       18.53     13.41 o 
   1  21   3      146.03      171.36     22.25 o 
   2  21   3       72.04      100.34     16.78 o 
  -8   0   4       23.57       20.09      5.65 o 
  -6   0   4      173.81      153.42      8.85 o 
  -4   0   4      927.75      968.25     15.64 o 
  -2   0   4     5434.83     5604.74     54.21 o 
   0   0   4     1030.72      972.77     13.90 o 
   2   0   4     1310.29     1436.93     26.32 o 
   4   0   4      312.37      325.37      9.65 o 
   6   0   4      156.22      149.20     14.16 o 
   8   0   4      151.97      128.73     13.02 o 
  -9   1   4       39.69       31.52      4.88 o 
  -8   1   4        6.56        2.46      1.33 o 
  -7   1   4       59.42       49.22      5.88 o 
  -6   1   4       32.47       30.24      3.13 o 
  -5   1   4      240.94      259.90      5.68 o 
  -4   1   4      560.76      546.56      7.79 o 
  -3   1   4      417.14      371.73      5.97 o 
  -2   1   4        7.33       14.24      1.16 o 
  -1   1   4       53.27       58.16      1.99 o 
   0   1   4       25.98       16.62      1.18 o 
   1   1   4     7725.20     8429.80     80.30 o 
   2   1   4     1750.62     1768.12     19.87 o 
   3   1   4       85.81       92.04      4.63 o 
   4   1   4      310.12      291.85      7.37 o 
   5   1   4      205.19      198.85      9.80 o 
   6   1   4       51.37       42.82      4.14 o 
   7   1   4        6.79        6.09      1.84 o 
   8   1   4       13.02       10.12      3.43 o 
 -10   2   4        7.26      -12.56     24.16 o 
  -9   2   4      145.66      171.71     17.36 o 
  -8   2   4        2.17        1.11      1.51 o 
  -7   2   4      367.27      370.22     12.67 o 
  -6   2   4      230.65      228.87      6.32 o 
  -5   2   4      208.14      204.95      6.46 o 
  -4   2   4       74.62       70.71      3.71 o 
  -3   2   4        0.20        0.93      0.50 o 
  -2   2   4      147.11      148.78      3.44 o 
  -1   2   4        9.61        9.02      0.83 o 
   0   2   4       87.71       72.56      2.67 o 
   1   2   4      482.94      523.99     10.08 o 
   2   2   4       38.07       48.61      1.85 o 
   3   2   4     1997.57     1895.74     22.04 o 
   4   2   4       38.05       32.77      3.02 o 
   5   2   4       24.95       18.46      4.49 o 
   6   2   4      182.08      187.94     10.19 o 
   7   2   4      210.58      217.22     11.55 o 
   8   2   4       18.29       19.12      4.41 o 
 -10   3   4       20.90        9.77     22.17 o 
  -9   3   4        4.30        2.91      2.90 o 
  -8   3   4       95.53      100.03      8.05 o 
  -7   3   4       25.05       19.30      2.15 o 
  -6   3   4      139.27      141.31      6.11 o 
  -5   3   4       78.63       80.87      5.16 o 
  -4   3   4      457.39      409.79      8.56 o 
  -3   3   4     1501.09     1526.76     18.31 o 
  -2   3   4      663.45      673.97     12.34 o 
  -1   3   4       63.64       45.06      2.06 o 
   0   3   4     1583.42     1739.86     14.11 o 
   1   3   4      414.47      432.38      7.80 o 
   2   3   4     1585.36     1703.79     20.19 o 
   3   3   4      637.83      610.33     10.67 o 
   4   3   4      363.56      353.44     11.09 o 
   5   3   4       29.62       29.13      3.69 o 
   6   3   4      210.78      198.51     11.35 o 
   7   3   4        2.29        1.75      1.61 o 
   8   3   4        2.26        3.51      3.58 o 
  -9   4   4       13.21       10.28      3.43 o 
  -8   4   4       89.58      101.53      9.54 o 
  -7   4   4       85.97       85.41      6.02 o 
  -6   4   4       41.08       30.90      3.54 o 
  -5   4   4       64.23       67.77      4.48 o 
  -4   4   4      330.52      305.43      8.53 o 
  -3   4   4      939.39      976.76     13.79 o 
  -2   4   4     4669.34     4846.42     46.09 o 
  -1   4   4       87.95      111.50      3.69 o 
   0   4   4      932.62      872.52      8.68 o 
   1   4   4      324.67      333.31      6.00 o 
   2   4   4      264.16      253.18      6.00 o 
   3   4   4      117.53      107.79      4.32 o 
   4   4   4     1589.80     1580.56     26.74 o 
   5   4   4       20.78       17.67      2.96 o 
   6   4   4        7.53        8.87      1.67 o 
   7   4   4       21.79       11.24      4.19 o 
   8   4   4       90.87       92.34     10.18 o 
  -9   5   4        6.74        7.43      2.96 o 
  -8   5   4       70.49       71.70      6.61 o 
  -7   5   4       21.08       19.95      3.32 o 
  -6   5   4        4.13        1.54      1.85 o 
  -5   5   4      375.42      405.36     12.00 o 
  -4   5   4       55.59       62.82      3.45 o 
  -3   5   4        1.14        0.73      0.53 o 
  -2   5   4     2776.66     2980.71     29.22 o 
  -1   5   4      443.81      460.00      7.03 o 
   0   5   4      252.87      285.86      5.36 o 
   1   5   4      914.45      964.55     11.21 o 
   2   5   4      271.42      277.25      7.03 o 
   3   5   4        0.11        1.15      0.68 o 
   4   5   4     1111.13     1089.90     23.91 o 
   5   5   4      118.55      117.59     10.42 o 
   6   5   4       71.95       75.07      6.34 o 
   7   5   4       53.73       49.13      5.40 o 
   8   5   4      234.71      259.01     18.29 o 
 -10   6   4       44.28       30.55     13.79 o 
  -9   6   4      177.75      210.56     15.61 o 
  -8   6   4        3.47        3.13      2.18 o 
  -7   6   4      218.28      220.84     15.60 o 
  -6   6   4       94.85       99.01      7.00 o 
  -5   6   4      944.29      977.09     20.19 o 
  -4   6   4     1197.30     1199.85     19.89 o 
  -3   6   4      429.05      436.14      7.51 o 
  -2   6   4     1094.72     1111.43     16.62 o 
  -1   6   4     1236.55     1246.88     16.39 o 
   0   6   4       27.16       41.01      2.48 o 
   1   6   4      214.20      194.52      4.14 o 
   2   6   4      497.40      533.01     10.34 o 
   3   6   4      951.30      930.80     14.87 o 
   4   6   4       46.20       46.61      5.68 o 
   5   6   4       13.04       10.64      3.04 o 
   6   6   4      135.71      147.54      9.55 o 
   7   6   4       24.48       31.67      3.92 o 
   8   6   4        0.00        1.92      3.66 o 
  -9   7   4       83.71       72.63      9.28 o 
  -8   7   4       91.46       83.27      8.19 o 
  -7   7   4      265.57      277.65     12.72 o 
  -6   7   4        4.46        2.05      2.59 o 
  -5   7   4      473.35      469.40     12.60 o 
  -4   7   4      412.04      415.47     12.23 o 
  -3   7   4      440.21      437.19      9.43 o 
  -2   7   4        2.05        1.45      0.71 o 
  -1   7   4     1215.33     1167.13     16.35 o 
   0   7   4       32.41       35.33      2.58 o 
   1   7   4      222.32      202.81      4.57 o 
   2   7   4      726.73      712.80     10.92 o 
   3   7   4        2.12        2.07      1.07 o 
   4   7   4       65.44       66.73      6.96 o 
   5   7   4       44.59       40.67      5.08 o 
   6   7   4        5.90        1.58      1.90 o 
   7   7   4        0.54       -0.55      2.65 o 
   8   7   4        9.08        4.51      7.05 o 
  -9   8   4        2.95       -2.27      3.51 o 
  -8   8   4        0.40        1.63      2.70 o 
  -7   8   4      219.41      220.48     12.40 o 
  -6   8   4      207.45      212.66     11.56 o 
  -5   8   4      908.66      903.18     17.09 o 
  -4   8   4     2735.69     2740.32     30.94 o 
  -3   8   4      199.11      187.27      5.96 o 
  -2   8   4      127.83      110.18      5.00 o 
  -1   8   4        2.23        0.81      0.61 o 
   0   8   4       69.43       82.60      4.76 o 
   1   8   4       72.89       84.84      3.88 o 
   2   8   4      832.77      833.74     12.05 o 
   3   8   4        6.52        3.56      1.00 o 
   4   8   4       19.69       16.06      2.75 o 
   5   8   4        0.41        1.34      1.36 o 
   6   8   4       63.69       55.10      5.55 o 
   7   8   4       43.71       36.23      4.94 o 
   8   8   4       29.20       18.85      9.71 o 
  -9   9   4       62.91       61.29     10.83 o 
  -8   9   4       42.56       39.57      6.82 o 
  -7   9   4      459.81      448.40     16.41 o 
  -6   9   4       37.68       25.25      3.69 o 
  -5   9   4      647.91      660.49     14.46 o 
  -4   9   4      138.97      136.16      5.84 o 
  -3   9   4     1407.79     1424.22     22.90 o 
  -2   9   4      184.30      181.36      7.22 o 
  -1   9   4      419.89      444.83     11.06 o 
   0   9   4        6.14        5.28      0.98 o 
   1   9   4       11.31       10.47      1.47 o 
   2   9   4      580.97      594.75     10.13 o 
   3   9   4       60.07       59.00      5.09 o 
   4   9   4      876.76      893.94     22.09 o 
   5   9   4       45.45       39.15      7.89 o 
   6   9   4      202.76      199.45     13.05 o 
   7   9   4        0.03        3.90      4.63 o 
  -9  10   4       68.32       77.70     13.40 o 
  -8  10   4        0.52        1.14      3.59 o 
  -7  10   4      270.14      277.55     13.79 o 
  -6  10   4       36.58       36.23      4.54 o 
  -5  10   4      399.27      398.93     11.03 o 
  -4  10   4      323.03      327.45      9.21 o 
  -3  10   4      450.05      477.19     12.37 o 
  -2  10   4       75.13       78.54      3.83 o 
  -1  10   4       53.99       52.69      4.44 o 
   0  10   4       18.06       10.84      1.88 o 
   1  10   4      585.38      574.60     15.31 o 
   2  10   4        5.85        7.43      1.90 o 
   3  10   4      345.56      341.02     12.03 o 
   4  10   4       64.50       63.86      6.15 o 
   5  10   4       39.53       31.81      3.94 o 
   6  10   4       16.51        7.76      2.63 o 
   7  10   4       11.51       10.62      8.04 o 
  -9  11   4        0.31       -5.66     11.20 o 
  -8  11   4      154.59      173.84     18.57 o 
  -7  11   4      178.24      190.47     15.54 o 
  -6  11   4       34.00       26.57      4.04 o 
  -5  11   4      748.87      737.66     18.72 o 
  -4  11   4      234.42      247.98      8.27 o 
  -3  11   4      335.11      323.07      8.91 o 
  -2  11   4      440.01      456.47      9.89 o 
  -1  11   4        0.29        0.28      0.77 o 
   0  11   4       16.58        9.39      2.72 o 
   1  11   4      210.30      223.58     13.81 o 
   2  11   4       33.78       35.65      3.34 o 
   3  11   4      217.46      222.24     12.72 o 
   4  11   4      259.90      268.85     13.98 o 
   5  11   4        1.73        3.46      1.92 o 
   6  11   4        1.43        2.63      3.55 o 
   7  11   4       26.09        2.12     10.37 o 
  -8  12   4       18.13       19.30      6.34 o 
  -7  12   4       71.22       83.30     10.71 o 
  -6  12   4      368.46      400.97     18.90 o 
  -5  12   4       99.51      102.40      7.79 o 
  -4  12   4       85.16       88.52      6.06 o 
  -3  12   4      206.45      213.14      7.72 o 
  -2  12   4      475.64      496.38     10.66 o 
  -1  12   4      105.93       96.46      6.47 o 
   0  12   4      637.00      631.52     13.98 o 
   1  12   4        9.24        7.50      2.25 o 
   2  12   4      172.76      181.77     12.64 o 
   3  12   4      232.83      264.64     15.91 o 
   4  12   4       17.95       18.50      3.10 o 
   5  12   4       10.83       10.25      2.71 o 
   6  12   4       15.14       11.10      4.11 o 
   7  12   4        5.68       -5.47      6.36 o 
  -8  13   4        0.11       10.67      7.93 o 
  -7  13   4        0.07        1.58      3.57 o 
  -6  13   4      267.14      268.02     13.52 o 
  -5  13   4       32.05       15.09      4.83 o 
  -4  13   4       15.51       13.19      1.46 o 
  -3  13   4      294.28      312.53      9.41 o 
  -2  13   4      119.50      100.98      6.05 o 
  -1  13   4      178.86      190.56      9.24 o 
   0  13   4       42.44       43.02      4.23 o 
   1  13   4       18.80       10.58      2.74 o 
   2  13   4       91.94       90.01      8.51 o 
   3  13   4        6.17        6.00      1.76 o 
   4  13   4      232.52      250.36     14.75 o 
   5  13   4      192.97      173.45     15.69 o 
   6  13   4      224.27      246.61     18.00 o 
   7  13   4       84.72      104.76     23.72 o 
  -7  14   4      263.59      323.82     26.05 o 
  -6  14   4        5.25        2.74      2.87 o 
  -5  14   4       91.31      101.30     10.22 o 
  -4  14   4      180.76      195.03     14.34 o 
  -3  14   4        4.50        4.77      1.48 o 
  -2  14   4       39.99       39.61      4.65 o 
  -1  14   4       38.15       36.09      3.89 o 
   0  14   4       24.52       26.98      3.34 o 
   1  14   4      207.62      205.10     12.27 o 
   2  14   4      106.34       82.13      7.90 o 
   3  14   4      183.92      185.23     13.35 o 
   4  14   4        3.08        0.90      2.02 o 
   5  14   4       19.76       13.98      4.22 o 
   6  14   4      227.47      200.30     24.47 o 
  -7  15   4        0.06       -0.10      4.39 o 
  -6  15   4        1.97        6.04      4.89 o 
  -5  15   4      218.27      240.37     17.25 o 
  -4  15   4       19.75       18.29      3.68 o 
  -3  15   4       74.58       75.35      6.83 o 
  -2  15   4        6.75        5.48      2.18 o 
  -1  15   4        4.34        5.66      3.23 o 
   0  15   4       42.49       33.76      3.71 o 
   1  15   4      942.25      917.69     26.00 o 
   2  15   4       15.66       20.13      3.73 o 
   3  15   4       36.61       50.42      6.90 o 
   4  15   4        3.17        0.49      2.44 o 
   5  15   4        1.61        2.70      3.57 o 
   6  15   4      122.97       92.43     19.97 o 
  -6  16   4       39.36       14.08      6.71 o 
  -5  16   4        3.43       -0.12      2.76 o 
  -4  16   4      174.92      174.94     14.30 o 
  -3  16   4       78.31       83.10      8.83 o 
  -2  16   4      253.64      256.31     16.27 o 
  -1  16   4       22.98       17.82      3.61 o 
   0  16   4       49.57       46.65      5.92 o 
   1  16   4        1.10        0.93      1.79 o 
   2  16   4       12.71       14.13      2.41 o 
   3  16   4        0.42       -1.00      2.34 o 
   4  16   4       83.12       70.37      7.45 o 
   5  16   4       79.52       69.03      9.93 o 
  -6  17   4      123.26      147.40     21.82 o 
  -5  17   4       38.68       37.47      8.79 o 
  -4  17   4       28.40       32.66      6.13 o 
  -3  17   4       58.66       53.12      6.59 o 
  -2  17   4        7.70       10.74      7.26 o 
  -1  17   4       11.62        3.97      3.05 o 
   0  17   4       30.62       27.25      3.27 o 
   1  17   4       23.92       21.36      3.31 o 
   2  17   4      135.53      125.25     10.42 o 
   3  17   4      278.56      322.92     17.85 o 
   4  17   4       30.48       17.20      4.74 o 
   5  17   4       17.53       19.16      5.71 o 
  -5  18   4        3.57       -0.32      3.93 o 
  -4  18   4       49.07       56.84      9.04 o 
  -3  18   4       40.88       19.80     12.79 o 
  -2  18   4       59.29       68.37     13.14 o 
  -1  18   4       64.55       78.94     13.83 o 
   0  18   4        3.31        3.54      5.41 o 
   1  18   4        1.22        0.33      2.18 o 
   2  18   4        0.33       -2.41      2.41 o 
   3  18   4      272.83      319.16     19.21 o 
   4  18   4      152.40      195.63     16.57 o 
  -4  19   4       50.86       44.13     12.27 o 
  -3  19   4       29.97       24.30      6.54 o 
  -2  19   4       52.72       55.52     16.07 o 
  -1  19   4      122.57      133.97     22.11 o 
   0  19   4       18.77        8.60      9.39 o 
   1  19   4        0.99       -0.09      2.78 o 
   2  19   4       45.49       35.66      7.11 o 
   3  19   4      158.71      169.03     15.30 o 
   4  19   4       58.86       45.85     13.31 o 
  -3  20   4       40.33       42.23     11.58 o 
  -2  20   4      249.13      250.50     28.53 o 
  -1  20   4        3.47       -1.04      5.68 o 
   0  20   4        1.22        4.30     10.18 o 
   1  20   4       39.79       48.08      8.24 o 
   2  20   4       64.77       65.82      9.17 o 
   3  20   4       25.45       27.95      7.26 o 
  -2  21   4        1.64       -0.13      9.33 o 
  -1  21   4        0.03       -0.16      9.49 o 
   0  21   4       18.39       11.35     12.78 o 
   1  21   4        8.53       12.75     13.44 o 
  -9   0   5        0.26        1.05      3.62 o 
  -7   0   5       33.24       36.86      5.77 o 
  -5   0   5       58.59       43.46      3.33 o 
  -3   0   5     1740.75     1858.59     35.30 o 
  -1   0   5     1707.36     1739.37     21.98 o 
   1   0   5      278.44      237.26     12.86 o 
   3   0   5      405.32      376.45     15.10 o 
   5   0   5      106.19      116.90     12.78 o 
   7   0   5       12.84       13.14      2.79 o 
  -9   1   5        3.16        1.36      2.41 o 
  -8   1   5       43.27       27.82      3.11 o 
  -7   1   5      298.62      313.30      8.90 o 
  -6   1   5      102.52       92.21      5.27 o 
  -5   1   5      197.26      184.95      7.80 o 
  -4   1   5        0.76        1.46      0.55 o 
  -3   1   5      283.19      318.12      5.54 o 
  -2   1   5     1215.32     1208.19     12.96 o 
  -1   1   5     1226.65     1337.51     14.08 o 
   0   1   5     1178.21     1233.31     12.26 o 
   1   1   5       98.99      130.84      4.57 o 
   2   1   5      217.08      198.03      6.47 o 
   3   1   5       65.61       72.10      4.03 o 
   4   1   5        1.47        5.37      1.36 o 
   5   1   5        6.82        6.20      1.38 o 
   6   1   5        1.04        1.99      1.36 o 
   7   1   5      268.43      294.18     12.53 o 
   8   1   5        0.04       -0.99      2.98 o 
  -9   2   5        3.76        7.65      2.81 o 
  -8   2   5       72.10       82.06      7.98 o 
  -7   2   5       27.90       24.00      2.40 o 
  -6   2   5      636.25      636.48     16.32 o 
  -5   2   5      190.32      172.74      7.34 o 
  -4   2   5     4203.02     4308.48     42.04 o 
  -3   2   5        8.53        8.14      1.38 o 
  -2   2   5        0.68        0.60      0.53 o 
  -1   2   5      170.84      214.22      4.93 o 
   0   2   5     1249.55     1381.83     18.37 o 
   1   2   5      385.40      409.46      7.20 o 
   2   2   5      634.99      641.19     12.04 o 
   3   2   5        3.03        2.00      0.93 o 
   4   2   5      830.25      791.85     15.60 o 
   5   2   5      336.51      329.13     12.10 o 
   6   2   5      159.94      163.70     10.13 o 
   7   2   5        3.49        6.46      2.17 o 
   8   2   5       57.98       55.63      6.50 o 
 -10   3   5        1.58       -4.36     13.46 o 
  -9   3   5       26.23       28.94      9.90 o 
  -8   3   5        0.14        1.71      1.51 o 
  -7   3   5       45.18       43.75      4.25 o 
  -6   3   5       13.01       11.60      1.72 o 
  -5   3   5      216.35      196.65      7.99 o 
  -4   3   5     1003.23     1052.47     14.62 o 
  -3   3   5        1.36        0.62      0.60 o 
  -2   3   5       34.88       48.58      4.26 o 
  -1   3   5     1004.21     1097.16     14.42 o 
   0   3   5     3660.25     3800.94     33.29 o 
   1   3   5       33.18       25.62      2.00 o 
   2   3   5      116.59       99.40      4.93 o 
   3   3   5       43.45       50.56      4.08 o 
   4   3   5      493.24      491.07     11.79 o 
   5   3   5      106.47      101.11      7.80 o 
   6   3   5      140.53      133.20      8.47 o 
   7   3   5       89.42       92.00      7.24 o 
   8   3   5       17.46       23.06      4.90 o 
 -10   4   5       32.00       25.02     24.83 o 
  -9   4   5      229.11      223.26     15.97 o 
  -8   4   5        9.05        5.52      2.17 o 
  -7   4   5       19.11       17.02      2.23 o 
  -6   4   5      514.12      524.84     13.72 o 
  -5   4   5      246.10      257.50      8.09 o 
  -4   4   5      419.00      429.88      9.79 o 
  -3   4   5      773.08      764.96     13.39 o 
  -2   4   5       85.50       79.56      5.77 o 
  -1   4   5      252.82      258.99      5.10 o 
   0   4   5     1079.21     1230.47     13.46 o 
   1   4   5     1161.27     1127.03     16.34 o 
   2   4   5      109.70       88.63      5.03 o 
   3   4   5        1.08        1.10      1.13 o 
   4   4   5       54.22       50.44      4.12 o 
   5   4   5       34.82       31.47      4.65 o 
   6   4   5       15.11       12.52      2.23 o 
   7   4   5        2.45        1.80      2.37 o 
   8   4   5        5.71        3.96      3.53 o 
 -10   5   5        1.72        3.86      9.33 o 
  -9   5   5        3.23        5.15      2.96 o 
  -8   5   5        0.86        2.02      1.80 o 
  -7   5   5       98.69       77.64      5.84 o 
  -6   5   5     1077.58     1109.97     23.39 o 
  -5   5   5      486.41      500.46     12.52 o 
  -4   5   5      620.98      616.98     11.38 o 
  -3   5   5      202.28      188.10      6.68 o 
  -2   5   5      619.55      630.33     11.81 o 
  -1   5   5      114.31       97.62      4.43 o 
   0   5   5      383.42      354.28      7.22 o 
   1   5   5        0.02        0.85      0.47 o 
   2   5   5      175.99      170.20      6.89 o 
   3   5   5      404.11      398.41      9.69 o 
   4   5   5      381.50      365.51     11.81 o 
   5   5   5      141.64      131.89     10.61 o 
   6   5   5       38.20       25.11      4.25 o 
   7   5   5       13.75       14.44      2.85 o 
   8   5   5        1.18        7.17      5.60 o 
 -10   6   5       30.07       27.17     13.06 o 
  -9   6   5        4.84       -0.57      3.68 o 
  -8   6   5      129.91      136.44      9.44 o 
  -7   6   5      618.44      652.23     19.25 o 
  -6   6   5     1471.72     1545.67     28.86 o 
  -5   6   5        4.98        3.39      1.41 o 
  -4   6   5       52.21       44.30      3.36 o 
  -3   6   5        9.38        7.10      1.76 o 
  -2   6   5      773.99      777.38     13.71 o 
  -1   6   5       41.90       61.83      3.92 o 
   0   6   5      260.82      274.65      6.03 o 
   1   6   5        9.59        5.23      0.66 o 
   2   6   5     1787.00     1773.17     23.09 o 
   3   6   5      237.47      219.74      7.04 o 
   4   6   5        0.40       -0.73      0.98 o 
   5   6   5       33.97       28.71      3.53 o 
   6   6   5      366.20      397.01     14.72 o 
   7   6   5       25.98       17.15      3.89 o 
   8   6   5       97.72      123.13     24.45 o 
  -9   7   5       54.00       56.79      8.04 o 
  -8   7   5        0.97        3.56      1.75 o 
  -7   7   5        0.80        2.87      1.65 o 
  -6   7   5      458.88      482.26     14.67 o 
  -5   7   5      835.93      848.67     20.32 o 
  -4   7   5      787.23      801.44     16.54 o 
  -3   7   5       41.05       37.90      3.20 o 
  -2   7   5       14.81       13.97      1.79 o 
  -1   7   5       29.98       38.78      3.56 o 
   0   7   5      476.27      480.28      8.42 o 
   1   7   5       46.11       54.87      2.43 o 
   2   7   5     2502.00     2473.14     29.21 o 
   3   7   5       77.74       62.12      3.70 o 
   4   7   5      146.71      136.94      9.33 o 
   5   7   5      119.58      129.25     11.56 o 
   6   7   5      204.66      224.25     13.07 o 
   7   7   5       55.42       47.60      7.60 o 
  -9   8   5       18.52       13.73      4.86 o 
  -8   8   5       91.97      105.79      9.13 o 
  -7   8   5      756.31      765.03     34.16 o 
  -6   8   5      200.56      200.26      9.45 o 
  -5   8   5        1.26        0.66      1.06 o 
  -4   8   5       76.40       69.03      4.88 o 
  -3   8   5      417.25      421.47      9.21 o 
  -2   8   5      125.08      137.62      5.32 o 
  -1   8   5      886.14      849.05     16.17 o 
   0   8   5      192.53      200.61      6.07 o 
   1   8   5      908.41      883.39     13.05 o 
   2   8   5      135.31      148.88      5.66 o 
   3   8   5       98.26       82.18      6.79 o 
   4   8   5       37.91       39.92      5.89 o 
   5   8   5       43.70       44.90      5.60 o 
   6   8   5        0.07        1.70      2.40 o 
   7   8   5      107.72      129.03     14.99 o 
  -9   9   5        5.33       -0.78      3.68 o 
  -8   9   5        6.59        6.74      3.22 o 
  -7   9   5        8.95       12.31      2.55 o 
  -6   9   5       32.12       31.38      4.82 o 
  -5   9   5      222.66      221.60      8.70 o 
  -4   9   5       15.66        8.84      2.14 o 
  -3   9   5       26.03       18.36      2.68 o 
  -2   9   5        7.34        4.18      0.81 o 
  -1   9   5        3.33        3.24      0.82 o 
   0   9   5      813.46      845.11     15.02 o 
   1   9   5       33.38       29.20      2.67 o 
   2   9   5       66.38       69.67      3.96 o 
   3   9   5      346.62      321.22     10.67 o 
   4   9   5        1.79        1.87      1.39 o 
   5   9   5      103.27      105.86      9.85 o 
   6   9   5       50.24       42.41      5.75 o 
   7   9   5        2.01       -2.15      4.12 o 
  -9  10   5      263.34      312.29     22.35 o 
  -8  10   5       98.32      132.76     17.02 o 
  -7  10   5       34.87       28.16      5.22 o 
  -6  10   5     1057.64     1080.97     26.60 o 
  -5  10   5       84.12       81.04      5.71 o 
  -4  10   5       93.53       78.06      5.88 o 
  -3  10   5      270.26      261.10      8.59 o 
  -2  10   5       21.18       16.27      3.01 o 
  -1  10   5        9.74       11.48      2.24 o 
   0  10   5      136.69      127.62      6.04 o 
   1  10   5      370.14      394.70     11.82 o 
   2  10   5      187.47      189.13      7.80 o 
   3  10   5       16.24       13.83      2.55 o 
   4  10   5        0.40       -1.54      1.54 o 
   5  10   5      243.11      266.47     18.72 o 
   6  10   5      305.89      320.42     29.79 o 
   7  10   5       20.28       22.78      8.18 o 
  -9  11   5       36.46       11.20     13.44 o 
  -8  11   5       24.39       13.52      4.87 o 
  -7  11   5        7.43        7.69      3.27 o 
  -6  11   5       10.77        5.53      1.90 o 
  -5  11   5      237.89      250.03     10.03 o 
  -4  11   5      204.94      193.70      8.80 o 
  -3  11   5      276.70      292.52      9.25 o 
  -2  11   5      112.42      107.69      8.79 o 
  -1  11   5        6.29        5.92      1.26 o 
   0  11   5      658.25      650.68     13.93 o 
   1  11   5      288.76      289.01     10.30 o 
   2  11   5      624.38      635.23     14.72 o 
   3  11   5      119.86      129.79     11.28 o 
   4  11   5      434.95      440.93     17.86 o 
   5  11   5       96.57       88.17      9.09 o 
   6  11   5        0.22        2.99      3.08 o 
  -8  12   5      179.86      160.88     15.53 o 
  -7  12   5       21.08       21.00      4.05 o 
  -6  12   5       37.97       27.90      3.69 o 
  -5  12   5        1.03        1.25      1.77 o 
  -4  12   5      136.51      134.16      9.20 o 
  -3  12   5      212.83      204.77     10.81 o 
  -2  12   5        4.16        2.42      1.04 o 
  -1  12   5      177.34      196.22     15.60 o 
   0  12   5       32.14       25.99      2.78 o 
   1  12   5      446.84      457.67     12.74 o 
   2  12   5        3.44        2.21      1.42 o 
   3  12   5       47.94       29.22      6.79 o 
   4  12   5      476.54      497.17     19.67 o 
   5  12   5       37.15       33.37      5.04 o 
   6  12   5       33.54       37.76      7.25 o 
  -8  13   5        9.41       14.80     11.48 o 
  -7  13   5      225.46      258.97     29.89 o 
  -6  13   5        6.16        1.56      2.07 o 
  -5  13   5        0.88       -0.76      1.54 o 
  -4  13   5      211.37      229.63     11.65 o 
  -3  13   5        2.15        1.26      1.34 o 
  -2  13   5       57.05       52.56      4.89 o 
  -1  13   5      506.51      467.65     13.41 o 
   0  13   5       81.77       65.77      5.87 o 
   1  13   5       28.79       29.56      3.86 o 
   2  13   5       70.01       47.49      6.55 o 
   3  13   5       55.08       60.11      9.31 o 
   4  13   5      303.83      310.75     16.08 o 
   5  13   5       36.22       28.21      5.33 o 
   6  13   5        0.46        3.12      6.94 o 
  -7  14   5        2.89        7.64      5.03 o 
  -6  14   5        6.99        9.67      8.04 o 
  -5  14   5       83.88       77.23      8.60 o 
  -4  14   5      290.70      292.16     12.83 o 
  -3  14   5       64.46       68.74      6.54 o 
  -2  14   5       72.50       70.01      7.38 o 
  -1  14   5        7.14        1.13      1.19 o 
   0  14   5       14.38       11.25      2.54 o 
   1  14   5        0.76        0.47      1.21 o 
   2  14   5        0.68        0.75      1.56 o 
   3  14   5      109.42      116.88     10.03 o 
   4  14   5      428.81      439.60     22.03 o 
   5  14   5        9.64       11.65      3.74 o 
   6  14   5       26.71       45.23     14.96 o 
  -7  15   5        2.53       -0.48      4.74 o 
  -6  15   5       87.92       79.60      9.81 o 
  -5  15   5      159.53      166.02     14.28 o 
  -4  15   5        2.93        0.79      1.86 o 
  -3  15   5       85.81       86.33      7.48 o 
  -2  15   5       79.44       83.22      8.34 o 
  -1  15   5       13.99        5.21      2.16 o 
   0  15   5      177.90      184.03     11.54 o 
   1  15   5      145.13      131.98     10.54 o 
   2  15   5      364.15      362.46     16.88 o 
   3  15   5        3.13        6.50      2.41 o 
   4  15   5        0.07        1.10      2.84 o 
   5  15   5      146.94      137.51     22.90 o 
  -6  16   5       47.27       46.40      9.99 o 
  -5  16   5       38.46       36.33      7.23 o 
  -4  16   5      159.09      159.18     13.59 o 
  -3  16   5       46.11       42.64      4.70 o 
  -2  16   5        4.98        1.13      2.73 o 
  -1  16   5      356.54      382.98     20.64 o 
   0  16   5       14.18       10.13      2.79 o 
   1  16   5      128.22      138.55     11.02 o 
   2  16   5      100.86       86.97      8.19 o 
   3  16   5      158.93      179.81     13.97 o 
   4  16   5      207.59      255.11     22.35 o 
   5  16   5       29.58       46.13     12.91 o 
  -6  17   5        9.14       18.12     13.44 o 
  -5  17   5        0.76        1.14      3.92 o 
  -4  17   5       37.49       28.91      6.31 o 
  -3  17   5        1.78        3.93      4.72 o 
  -2  17   5       99.71      129.99     14.10 o 
  -1  17   5      165.71      161.85     38.45 o 
   0  17   5        1.53        1.55      2.35 o 
   1  17   5       24.21       11.71      2.94 o 
   2  17   5       51.27       33.74      3.91 o 
   3  17   5       44.80       59.72     10.62 o 
   4  17   5        0.46        2.30      5.21 o 
  -5  18   5       18.36       21.16      6.32 o 
  -4  18   5       88.52       96.71     12.08 o 
  -3  18   5       47.48       47.25      8.77 o 
  -2  18   5       17.39       11.67      6.40 o 
  -1  18   5        0.01        2.23      6.37 o 
   0  18   5       34.55       49.94     15.81 o 
   1  18   5       71.01       55.16      5.07 o 
   2  18   5        0.11        0.32      3.74 o 
   3  18   5       17.77       15.89      7.50 o 
   4  18   5       67.46       73.57     16.00 o 
  -4  19   5       14.01       14.22      6.24 o 
  -3  19   5        3.31        1.21      5.84 o 
  -2  19   5        9.58       13.39      8.01 o 
  -1  19   5       31.48       32.47     10.76 o 
   0  19   5      196.58      213.69     36.44 o 
   1  19   5       28.91       33.33     10.08 o 
   2  19   5       40.25       41.10      8.43 o 
   3  19   5        5.53        5.67      5.64 o 
  -3  20   5       17.42       20.18     14.08 o 
  -2  20   5        8.77       13.16      8.63 o 
  -1  20   5       81.68       53.58     20.78 o 
   0  20   5        3.81       -1.74      7.91 o 
   1  20   5      218.90      245.31     28.86 o 
   2  20   5      126.70      158.95     22.86 o 
 -10   0   6       67.74       73.21     14.04 o 
  -8   0   6      449.83      496.98     21.04 o 
  -6   0   6     1189.53     1237.53     32.21 o 
  -4   0   6      474.89      506.78      9.92 o 
  -2   0   6       59.64       57.78      3.69 o 
   0   0   6     2026.77     2123.61     36.18 o 
   2   0   6      952.01      905.51     37.73 o 
   4   0   6       39.38       33.39      4.77 o 
   6   0   6      185.32      201.16     14.84 o 
   8   0   6       76.53       68.07     10.47 o 
 -10   1   6       16.75        4.31      6.45 o 
  -9   1   6       35.63       40.19      6.71 o 
  -8   1   6      101.56       92.57      6.58 o 
  -7   1   6      210.08      233.70      9.05 o 
  -6   1   6      146.73      164.95      8.03 o 
  -5   1   6      539.10      563.19     11.29 o 
  -4   1   6      360.22      331.43      7.07 o 
  -3   1   6        0.97        1.79      0.51 o 
  -2   1   6      962.13      930.54     10.98 o 
  -1   1   6       12.68       19.50      1.58 o 
   0   1   6      474.79      483.03      9.05 o 
   1   1   6       25.82       38.60      2.68 o 
   2   1   6       98.51      111.86      4.67 o 
   3   1   6      518.33      519.41     13.81 o 
   4   1   6      106.94      101.38      6.29 o 
   5   1   6      292.07      297.85     12.67 o 
   6   1   6       27.35       29.19      4.64 o 
   7   1   6        8.24        5.77      2.92 o 
   8   1   6       45.39       32.22      6.32 o 
 -10   2   6        0.00        5.59      6.47 o 
  -9   2   6        2.47        1.99      2.36 o 
  -8   2   6      399.00      424.67     12.37 o 
  -7   2   6      699.70      752.12     16.65 o 
  -6   2   6      415.43      408.95     11.15 o 
  -5   2   6      882.79      927.07     20.05 o 
  -4   2   6        2.89        1.54      0.74 o 
  -3   2   6      515.33      490.82      8.23 o 
  -2   2   6      111.68      125.17      3.52 o 
  -1   2   6      213.00      189.22      5.43 o 
   0   2   6       19.44       17.07      1.85 o 
   1   2   6       51.36       47.89      3.30 o 
   2   2   6       38.76       39.71      3.47 o 
   3   2   6        9.47       15.58      2.02 o 
   4   2   6        6.51        4.81      1.86 o 
   5   2   6       70.55       65.41      5.36 o 
   6   2   6       35.64       28.62      2.71 o 
   7   2   6      164.90      200.08     12.35 o 
   8   2   6       17.78       21.78      7.31 o 
 -10   3   6        2.42       18.60     12.24 o 
  -9   3   6        7.32        3.09      2.81 o 
  -8   3   6      304.26      317.52     11.75 o 
  -7   3   6       41.97       38.74      3.49 o 
  -6   3   6      837.67      845.56     19.75 o 
  -5   3   6        6.29        5.07      1.63 o 
  -4   3   6       41.87       32.06      2.84 o 
  -3   3   6       29.28       31.00      2.65 o 
  -2   3   6        0.06        0.21      0.43 o 
  -1   3   6      515.95      526.29      9.76 o 
   0   3   6      358.34      336.48      7.08 o 
   1   3   6      206.74      185.93      5.78 o 
   2   3   6       47.49       51.48      4.54 o 
   3   3   6      302.56      298.41      9.27 o 
   4   3   6       36.81       30.51      3.44 o 
   5   3   6      162.56      176.84     11.64 o 
   6   3   6       17.90       15.34      2.03 o 
   7   3   6       30.93       24.51      4.75 o 
 -10   4   6        7.18      -10.62     21.56 o 
  -9   4   6      174.04      169.43     11.93 o 
  -8   4   6      858.96      920.34     24.37 o 
  -7   4   6        0.01        0.61      1.15 o 
  -6   4   6      183.15      173.05     10.79 o 
  -5   4   6        4.56        3.78      1.49 o 
  -4   4   6       66.22       59.35      4.61 o 
  -3   4   6      137.26      159.38      4.15 o 
  -2   4   6      567.35      582.47      9.78 o 
  -1   4   6      601.61      661.71     11.29 o 
   0   4   6      478.59      447.38      8.83 o 
   1   4   6      464.88      489.85      9.07 o 
   2   4   6     1313.47     1247.68     19.68 o 
   3   4   6      705.30      686.41     14.98 o 
   4   4   6      367.03      385.67     12.37 o 
   5   4   6        0.03        0.34      1.47 o 
   6   4   6        2.26        3.21      1.78 o 
   7   4   6        0.03       -1.85      2.82 o 
 -10   5   6        8.06       -0.20      7.18 o 
  -9   5   6        0.04        4.15      2.51 o 
  -8   5   6      337.05      330.72     14.05 o 
  -7   5   6      196.27      205.24      9.96 o 
  -6   5   6      418.72      425.89     12.62 o 
  -5   5   6       73.53       76.65      5.63 o 
  -4   5   6       34.04       31.79      5.66 o 
  -3   5   6      112.09      116.17      4.95 o 
  -2   5   6     1692.67     1706.97     21.30 o 
  -1   5   6      135.08      145.18      3.88 o 
   0   5   6      189.16      166.69      4.79 o 
   1   5   6       52.36       44.84      2.65 o 
   2   5   6      995.63      944.47     17.52 o 
   3   5   6        9.72       10.58      1.47 o 
   4   5   6      136.76      125.85      8.20 o 
   5   5   6      310.83      314.11     13.71 o 
   6   5   6       23.10       22.55      3.27 o 
   7   5   6       16.60        8.88      4.37 o 
 -10   6   6       42.85       72.46     21.73 o 
  -9   6   6       46.43       37.54      7.37 o 
  -8   6   6        0.14       -0.49      1.81 o 
  -7   6   6      188.38      197.49      9.83 o 
  -6   6   6        1.22        1.36      1.15 o 
  -5   6   6      822.07      835.16     17.73 o 
  -4   6   6       56.91       52.85      3.83 o 
  -3   6   6      498.07      448.64     12.55 o 
  -2   6   6      305.79      323.53      7.29 o 
  -1   6   6       71.41       53.05      3.70 o 
   0   6   6      870.99      860.09     12.59 o 
   1   6   6        3.20        3.15      0.60 o 
   2   6   6      172.10      159.53      7.67 o 
   3   6   6       48.16       35.96      3.14 o 
   4   6   6        0.16        2.48      1.18 o 
   5   6   6      365.03      366.61     19.18 o 
   6   6   6       36.88       26.97      3.55 o 
   7   6   6       27.48       29.83      6.61 o 
  -9   7   6       31.00       19.28      6.35 o 
  -8   7   6        5.54        7.00      2.94 o 
  -7   7   6       40.57       29.50      6.02 o 
  -6   7   6      100.53      105.39      7.98 o 
  -5   7   6       36.34       30.12      3.70 o 
  -4   7   6       27.88       28.19      3.45 o 
  -3   7   6       89.47       94.14      5.33 o 
  -2   7   6      807.33      854.28     13.90 o 
  -1   7   6      221.81      202.97      6.20 o 
   0   7   6       60.90       61.76      3.20 o 
   1   7   6      989.49     1011.89     14.96 o 
   2   7   6       67.46       60.21      6.65 o 
   3   7   6      738.74      696.38     16.54 o 
   4   7   6       58.17       75.17      6.17 o 
   5   7   6       30.84       20.63      3.09 o 
   6   7   6       57.22       52.57     10.25 o 
   7   7   6      115.13      128.21     15.81 o 
  -9   8   6        0.05       -1.82      3.76 o 
  -8   8   6      278.99      295.88     13.72 o 
  -7   8   6        5.99        0.09      1.63 o 
  -6   8   6       40.38       30.68      4.51 o 
  -5   8   6        5.34        1.16      1.06 o 
  -4   8   6        3.49        3.61      1.26 o 
  -3   8   6        1.02        1.35      0.75 o 
  -2   8   6       57.76       70.92      5.49 o 
  -1   8   6       14.73       17.19      2.45 o 
   0   8   6      816.28      802.91     12.67 o 
   1   8   6      342.13      329.31      8.29 o 
   2   8   6       55.15       49.65      3.51 o 
   3   8   6      277.47      282.34     12.88 o 
   4   8   6      846.27      900.11     20.96 o 
   5   8   6        1.13        0.89      1.92 o 
   6   8   6       71.15      101.48     10.14 o 
   7   8   6        6.22        1.27      8.32 o 
  -9   9   6       73.57       68.98     15.07 o 
  -8   9   6      190.77      184.84     11.93 o 
  -7   9   6      168.78      177.02     13.75 o 
  -6   9   6      242.54      240.93      9.37 o 
  -5   9   6        7.69        7.18      1.27 o 
  -4   9   6       41.61       47.97      4.40 o 
  -3   9   6       98.13       72.77      4.98 o 
  -2   9   6      973.68      916.37     19.26 o 
  -1   9   6      148.41      140.92      7.70 o 
   0   9   6      901.79      912.59     16.65 o 
   1   9   6      139.81      127.37      5.33 o 
   2   9   6      226.33      224.45      8.59 o 
   3   9   6     1209.04     1191.19     36.76 o 
   4   9   6       24.70       28.61      5.19 o 
   5   9   6       21.08       19.73      3.20 o 
   6   9   6        0.42        1.87      4.52 o 
   7   9   6        8.23        3.92     10.56 o 
  -9  10   6       66.74       53.25      9.11 o 
  -8  10   6       67.79       37.83      6.73 o 
  -7  10   6       16.54       12.48      4.12 o 
  -6  10   6       33.11       27.68      3.85 o 
  -5  10   6      182.30      187.01      8.72 o 
  -4  10   6       15.61       12.63      1.66 o 
  -3  10   6      314.37      329.16     15.26 o 
  -2  10   6       10.13        5.03      1.72 o 
  -1  10   6      828.93      824.80     27.01 o 
   0  10   6       37.73       32.82      2.93 o 
   1  10   6      132.13      136.22      5.80 o 
   2  10   6      512.26      506.18     13.42 o 
   3  10   6      266.18      269.68     12.48 o 
   4  10   6       73.07       67.63      7.16 o 
   5  10   6      112.26      137.24     11.95 o 
   6  10   6        6.94        8.73      5.12 o 
  -8  11   6      152.81      138.03     14.67 o 
  -7  11   6        0.96       -0.93      2.20 o 
  -6  11   6       52.14       50.10      5.81 o 
  -5  11   6        0.89        2.77      1.29 o 
  -4  11   6      142.33      139.50      7.72 o 
  -3  11   6        6.12        2.57      1.46 o 
  -2  11   6      171.05      166.75      8.74 o 
  -1  11   6      219.70      211.49      9.27 o 
   0  11   6      305.91      298.74      9.02 o 
   1  11   6      601.44      626.27     15.06 o 
   2  11   6      949.11      947.54     23.04 o 
   3  11   6        3.56        3.72      1.45 o 
   4  11   6       59.80       45.60      9.92 o 
   5  11   6      155.88      168.42     17.16 o 
   6  11   6       49.45       43.02     12.01 o 
  -8  12   6      321.24      337.79     26.77 o 
  -7  12   6       28.74       30.86      5.81 o 
  -6  12   6        0.31        0.10      1.70 o 
  -5  12   6        3.79        5.17      2.40 o 
  -4  12   6        0.07        2.54      1.25 o 
  -3  12   6       56.41       48.95      5.79 o 
  -2  12   6        0.26        0.52      1.09 o 
  -1  12   6       53.46       56.33      7.34 o 
   0  12   6      167.06      182.32      7.48 o 
   1  12   6        3.10       -0.40      2.17 o 
   2  12   6      450.21      466.86     17.39 o 
   3  12   6      156.30      152.54     10.53 o 
   4  12   6       47.38       59.53      7.54 o 
   5  12   6        2.27        7.69      4.11 o 
   6  12   6       44.28       38.18     14.42 o 
  -8  13   6        0.46       16.00     10.85 o 
  -7  13   6       37.35       49.22      6.91 o 
  -6  13   6       47.23       34.19      4.96 o 
  -5  13   6      285.18      295.53     14.70 o 
  -4  13   6      213.88      230.67     13.66 o 
  -3  13   6        4.26        3.15      1.40 o 
  -2  13   6      134.91      129.17      8.43 o 
  -1  13   6      462.21      437.43     13.34 o 
   0  13   6      591.95      588.95     13.85 o 
   1  13   6       40.45       45.79      4.89 o 
   2  13   6        1.58        2.96      1.72 o 
   3  13   6      138.29      130.25     10.68 o 
   4  13   6        0.02        2.47      3.05 o 
   5  13   6        3.44        3.35      4.77 o 
   6  13   6        0.28       -2.56      8.29 o 
  -7  14   6      114.02      132.70     23.14 o 
  -6  14   6      164.69      165.55     12.73 o 
  -5  14   6       89.14       90.90      9.57 o 
  -4  14   6        0.88       -0.07      1.87 o 
  -3  14   6      170.31      169.23     12.34 o 
  -2  14   6        3.98        1.50      1.58 o 
  -1  14   6      159.37      176.93      9.90 o 
   0  14   6      495.54      474.42     15.24 o 
   1  14   6        5.49        4.05      2.31 o 
   2  14   6      136.10      141.25     11.18 o 
   3  14   6       11.65       12.08      5.66 o 
   4  14   6       84.34      107.42     14.25 o 
   5  14   6       10.90       12.35      7.38 o 
  -7  15   6        0.86       19.71     13.06 o 
  -6  15   6       36.14       32.76      6.02 o 
  -5  15   6        0.40        2.19      2.60 o 
  -4  15   6       64.48       72.16      6.61 o 
  -3  15   6       11.29        7.31      1.88 o 
  -2  15   6       49.40       51.83      6.14 o 
  -1  15   6       20.14       24.40      2.97 o 
   0  15   6        0.05        0.87      2.23 o 
   1  15   6      217.78      246.53     15.45 o 
   2  15   6        1.65        1.19      2.37 o 
   3  15   6      126.24      116.55     14.10 o 
   4  15   6       28.21       17.22      6.05 o 
   5  15   6       42.32       66.07     18.72 o 
  -6  16   6      113.16      107.37     12.35 o 
  -5  16   6       62.46       60.88     12.45 o 
  -4  16   6        0.45        3.39      2.93 o 
  -3  16   6        3.41        4.14      2.34 o 
  -2  16   6       32.07       27.29      3.98 o 
  -1  16   6       26.08       18.61      5.36 o 
   0  16   6      163.62      150.77     12.01 o 
   1  16   6        2.59       -2.61      2.61 o 
   2  16   6      199.96      221.22     18.62 o 
   3  16   6        6.75        9.76      5.61 o 
   4  16   6       21.36       13.65      6.51 o 
  -6  17   6       22.89       13.63     12.81 o 
  -5  17   6        8.17        7.18      4.69 o 
  -4  17   6       28.87       28.06     13.57 o 
  -3  17   6       10.41       13.51      3.68 o 
  -2  17   6      133.32      149.03     12.53 o 
  -1  17   6       43.41       27.74      5.54 o 
   0  17   6      155.76      133.22     17.31 o 
   1  17   6        2.07       -0.66      2.82 o 
   2  17   6       40.90       33.29     12.55 o 
   3  17   6       24.92       18.04      6.14 o 
   4  17   6       25.72        9.30     11.35 o 
  -5  18   6       16.36        9.68     10.26 o 
  -4  18   6       27.73       28.58      7.77 o 
  -3  18   6      524.59      569.90     28.38 o 
  -2  18   6       27.27       35.88     11.00 o 
  -1  18   6       86.25       63.83     20.18 o 
   0  18   6       57.74       55.19     11.14 o 
   1  18   6       70.31       77.21     10.65 o 
   2  18   6       52.67       61.31     11.15 o 
   3  18   6       20.03       27.60      8.18 o 
  -4  19   6        1.71        3.42      7.12 o 
  -3  19   6        0.11        2.70      5.97 o 
  -2  19   6        2.22       10.51      7.28 o 
  -1  19   6        8.48       11.01     12.11 o 
   0  19   6        0.53        0.70     10.09 o 
   1  19   6       85.90       64.75     22.88 o 
   2  19   6       47.41       50.47     10.31 o 
  -2  20   6      152.27      236.18     41.56 o 
  -1  20   6        7.11       -8.19      8.19 o 
   0  20   6        8.27       19.96     12.40 o 
   1  20   6        4.89        2.28      9.99 o 
  -9   0   7      936.23     1016.68     43.99 o 
  -7   0   7       81.36       73.60      8.35 o 
  -5   0   7      899.67      834.45     28.95 o 
  -3   0   7      152.14      143.05      6.33 o 
  -1   0   7       17.33       10.04      1.99 o 
   1   0   7        7.09        0.36      0.84 o 
   3   0   7      613.14      591.61     17.18 o 
   5   0   7      263.75      272.94     14.96 o 
   7   0   7        1.57       -0.83      4.62 o 
 -10   1   7      274.15      289.68     20.45 o 
  -9   1   7       61.40       59.35      7.80 o 
  -8   1   7      453.07      491.61     15.03 o 
  -7   1   7      437.12      471.60     14.09 o 
  -6   1   7        2.35        5.23      1.24 o 
  -5   1   7      228.96      225.26      6.94 o 
  -4   1   7       50.30       46.00      2.51 o 
  -3   1   7        2.52        0.03      0.47 o 
  -2   1   7      392.27      383.52      6.34 o 
  -1   1   7      343.50      310.01      6.78 o 
   0   1   7      172.32      167.21      4.77 o 
   1   1   7      736.58      687.67     10.95 o 
   2   1   7      441.74      431.84      9.63 o 
   3   1   7      159.96      160.69      7.51 o 
   4   1   7       88.27       76.62      5.25 o 
   5   1   7       69.75       70.61      5.31 o 
   6   1   7      217.87      220.44     11.02 o 
   7   1   7      130.26      168.96     12.85 o 
 -10   2   7      346.03      356.29     25.46 o 
  -9   2   7      106.88      110.40     10.91 o 
  -8   2   7        4.05        5.12      1.51 o 
  -7   2   7       14.97       13.17      2.16 o 
  -6   2   7       37.27       32.95      3.56 o 
  -5   2   7       17.80       14.06      1.73 o 
  -4   2   7       99.48       86.46      4.80 o 
  -3   2   7       13.88        8.15      1.23 o 
  -2   2   7     1177.34     1165.26     15.73 o 
  -1   2   7      377.40      368.05      7.83 o 
   0   2   7     1059.04     1130.61     22.06 o 
   1   2   7      142.40      136.17      4.99 o 
   2   2   7       58.64       70.85      3.82 o 
   3   2   7       32.02       21.95      4.25 o 
   4   2   7       10.43        4.74      1.19 o 
   5   2   7        0.04       -1.19      1.32 o 
   6   2   7        3.29        4.46      2.17 o 
   7   2   7        7.05        6.37      3.75 o 
 -10   3   7       67.41       73.13     14.71 o 
  -9   3   7       21.98       18.65      3.36 o 
  -8   3   7       63.13       60.54      4.71 o 
  -7   3   7      147.67      134.88      8.61 o 
  -6   3   7       38.79       37.06      3.81 o 
  -5   3   7        2.24        1.69      1.09 o 
  -4   3   7      175.55      159.45      6.16 o 
  -3   3   7      222.94      213.69      5.38 o 
  -2   3   7      724.39      764.42     12.80 o 
  -1   3   7       16.20        7.18      1.16 o 
   0   3   7       20.43       19.72      2.32 o 
   1   3   7      510.18      543.33     10.13 o 
   2   3   7      234.78      211.25      6.18 o 
   3   3   7      384.23      376.43     10.76 o 
   4   3   7        0.05        1.54      1.30 o 
   5   3   7       19.98       22.50      2.94 o 
   6   3   7      149.61      137.31      8.78 o 
   7   3   7      103.87      114.24     10.32 o 
 -10   4   7        5.91       12.59      9.77 o 
  -9   4   7      421.33      460.36     16.24 o 
  -8   4   7        0.23        0.15      1.63 o 
  -7   4   7      873.55      923.68     19.38 o 
  -6   4   7        3.59        4.82      1.55 o 
  -5   4   7       45.89       43.96      3.67 o 
  -4   4   7      128.23      134.70      6.38 o 
  -3   4   7        2.74        3.39      0.80 o 
  -2   4   7       65.50       59.87      4.79 o 
  -1   4   7        0.01       -0.15      0.63 o 
   0   4   7      277.27      273.15      9.37 o 
   1   4   7       43.23       33.75      3.81 o 
   2   4   7       51.38       54.90      2.79 o 
   3   4   7      689.33      670.86     14.22 o 
   4   4   7       67.36       55.18      6.11 o 
   5   4   7      202.37      207.21     11.92 o 
   6   4   7       15.70       15.81      2.58 o 
   7   4   7      138.61      169.89     16.53 o 
 -10   5   7       14.99        5.91      9.55 o 
  -9   5   7        1.56        0.97      2.68 o 
  -8   5   7       28.22       31.54      3.49 o 
  -7   5   7        5.25        2.19      1.53 o 
  -6   5   7        1.00       -1.02      1.02 o 
  -5   5   7        4.38        1.96      1.11 o 
  -4   5   7       45.88       44.71      3.69 o 
  -3   5   7      643.31      587.73      9.14 o 
  -2   5   7       77.68       73.63      2.57 o 
  -1   5   7     1417.23     1430.90     19.80 o 
   0   5   7      124.08      104.51      6.05 o 
   1   5   7      826.09      834.59     13.02 o 
   2   5   7      371.01      364.19      9.85 o 
   3   5   7       45.23       33.15      3.55 o 
   4   5   7      111.04      114.95      8.61 o 
   5   5   7       70.58       56.64     11.12 o 
   6   5   7       74.87       87.65      9.14 o 
   7   5   7       17.34       22.26      6.92 o 
  -9   6   7        4.28        2.50      2.90 o 
  -8   6   7       18.98       16.17      2.59 o 
  -7   6   7        0.63        1.18      2.22 o 
  -6   6   7       80.29       81.67      5.76 o 
  -5   6   7       18.32       12.54      2.44 o 
  -4   6   7      400.91      408.82     12.65 o 
  -3   6   7       15.22       14.70      2.07 o 
  -2   6   7      249.60      254.23      6.30 o 
  -1   6   7      123.82      131.84      5.40 o 
   0   6   7      834.43      838.01     17.90 o 
   1   6   7     1803.09     1804.86     22.49 o 
   2   6   7      110.97       95.31      7.05 o 
   3   6   7       91.84       91.37      6.98 o 
   4   6   7        0.04        1.20      1.38 o 
   5   6   7       42.57       39.65      4.96 o 
   6   6   7        0.16        3.90      3.56 o 
   7   6   7       39.53       29.24      9.03 o 
  -9   7   7        5.69        8.31      3.32 o 
  -8   7   7      113.55      116.85      9.67 o 
  -7   7   7       53.67       42.58      4.99 o 
  -6   7   7      113.70      113.43      8.42 o 
  -5   7   7       29.58       22.48      3.02 o 
  -4   7   7      648.45      598.26     16.07 o 
  -3   7   7       56.07       61.46      5.59 o 
  -2   7   7      176.46      189.69      5.57 o 
  -1   7   7        1.03        2.01      0.72 o 
   0   7   7     1444.13     1405.96     25.13 o 
   1   7   7      797.83      814.16     12.30 o 
   2   7   7       40.56       37.14      3.25 o 
   3   7   7        1.49        0.83      1.04 o 
   4   7   7      174.03      178.60     10.43 o 
   5   7   7        5.42        9.11      2.96 o 
   6   7   7       99.58      121.95     15.84 o 
   7   7   7       25.17       18.44     12.68 o 
  -9   8   7       56.60       52.97      8.03 o 
  -8   8   7       29.03       23.33      4.43 o 
  -7   8   7      171.33      178.88     12.22 o 
  -6   8   7       31.13       40.73      3.94 o 
  -5   8   7      113.98      110.23      8.11 o 
  -4   8   7       43.99       36.62      4.16 o 
  -3   8   7      150.36      150.81     10.03 o 
  -2   8   7      115.83      128.69      8.16 o 
  -1   8   7        9.32        6.74      1.42 o 
   0   8   7       45.23       38.81      3.70 o 
   1   8   7     3373.94     3384.16     38.87 o 
   2   8   7      241.06      232.49     15.23 o 
   3   8   7       97.74      103.77      8.17 o 
   4   8   7       40.69       45.23     10.27 o 
   5   8   7       77.00       76.25     10.63 o 
   6   8   7       10.24        6.40      5.53 o 
  -9   9   7        2.18       -0.44      4.23 o 
  -8   9   7       77.39       71.06      7.44 o 
  -7   9   7       11.43       10.89      4.13 o 
  -6   9   7       84.88      100.48      6.67 o 
  -5   9   7        4.65        3.37      1.63 o 
  -4   9   7      240.67      276.12     10.35 o 
  -3   9   7      735.27      745.98     14.88 o 
  -2   9   7      356.69      339.62     10.40 o 
  -1   9   7      480.48      447.25     13.41 o 
   0   9   7      644.77      634.31     14.99 o 
   1   9   7      292.82      283.17      8.70 o 
   2   9   7      409.74      429.06     11.94 o 
   3   9   7       95.09       95.78      7.85 o 
   4   9   7       74.54       63.00     11.97 o 
   5   9   7       23.77       25.70      7.38 o 
   6   9   7       11.53        5.23      5.51 o 
  -9  10   7        0.00        2.09      7.78 o 
  -8  10   7        8.08        8.48      3.64 o 
  -7  10   7      140.68      137.91     10.59 o 
  -6  10   7       51.42       52.85      5.01 o 
  -5  10   7        1.65        1.68      1.10 o 
  -4  10   7      313.05      299.69     13.05 o 
  -3  10   7       41.53       36.88      3.80 o 
  -2  10   7       86.79      115.52      7.79 o 
  -1  10   7      562.02      549.24     13.22 o 
   0  10   7      178.72      156.41      7.68 o 
   1  10   7       34.68       36.46      3.37 o 
   2  10   7      185.74      201.25     10.50 o 
   3  10   7       25.50       25.55      4.18 o 
   4  10   7       59.51       60.23      8.78 o 
   5  10   7       17.46       14.24      6.13 o 
   6  10   7       11.22       12.30     10.47 o 
  -8  11   7       22.77       19.57      4.99 o 
  -7  11   7       14.21       10.59      5.52 o 
  -6  11   7       49.77       49.23      7.86 o 
  -5  11   7        0.08        1.16      1.33 o 
  -4  11   7      225.68      220.26     13.01 o 
  -3  11   7      193.38      193.57     14.69 o 
  -2  11   7      567.23      524.29     15.19 o 
  -1  11   7       39.39       22.54      2.65 o 
   0  11   7       94.29       86.67      6.85 o 
   1  11   7      470.34      481.58     13.21 o 
   2  11   7        0.59        0.44      1.56 o 
   3  11   7      215.91      242.14     19.59 o 
   4  11   7        0.05       -2.26      2.89 o 
   5  11   7        7.54        3.22      4.78 o 
   6  11   7      111.78      115.79     25.30 o 
  -8  12   7       27.95       21.79      7.43 o 
  -7  12   7       76.57       84.10     10.29 o 
  -6  12   7       43.85       39.20      4.89 o 
  -5  12   7      213.34      221.45     11.95 o 
  -4  12   7       13.10        7.80      4.05 o 
  -3  12   7       24.97       23.99      4.58 o 
  -2  12   7      215.89      186.59      9.90 o 
  -1  12   7      305.68      311.98     10.15 o 
   0  12   7        0.01        0.84      1.16 o 
   1  12   7       14.76        8.67      1.74 o 
   2  12   7       72.21       70.08      7.96 o 
   3  12   7      351.42      368.72     19.11 o 
   4  12   7       20.32       16.04      5.75 o 
   5  12   7      142.50      157.02     18.57 o 
  -7  13   7       13.92        8.19      4.62 o 
  -6  13   7       42.13       29.90      6.93 o 
  -5  13   7       22.51       12.65      2.44 o 
  -4  13   7       22.01       24.38      3.57 o 
  -3  13   7      159.25      180.50     12.67 o 
  -2  13   7       18.82       16.61      3.47 o 
  -1  13   7      724.93      747.86     17.00 o 
   0  13   7      153.11      151.11      8.92 o 
   1  13   7       19.58       15.33      5.49 o 
   2  13   7       62.63       61.60      7.22 o 
   3  13   7       92.01       97.83     11.92 o 
   4  13   7        5.65       -3.93      3.93 o 
   5  13   7       18.62        6.61      7.56 o 
  -7  14   7        3.21       -3.88      3.88 o 
  -6  14   7        0.15        2.00      2.68 o 
  -5  14   7       57.76       65.31      8.11 o 
  -4  14   7      116.34      124.45     16.17 o 
  -3  14   7        4.66        2.55      1.65 o 
  -2  14   7      453.92      496.71     20.91 o 
  -1  14   7       54.16       44.16      4.65 o 
   0  14   7      100.66       94.30      7.68 o 
   1  14   7        5.24        4.16      1.96 o 
   2  14   7       82.39       85.73      8.89 o 
   3  14   7        3.42        1.58      4.05 o 
   4  14   7       12.32        5.60      6.81 o 
   5  14   7       31.76       22.55     12.27 o 
  -6  15   7       12.97       11.46      4.44 o 
  -5  15   7       45.73       36.30     16.46 o 
  -4  15   7       10.02        2.93      2.17 o 
  -3  15   7      249.19      296.14     16.30 o 
  -2  15   7       95.37       75.86      7.72 o 
  -1  15   7        0.67        1.55      1.53 o 
   0  15   7      138.23      141.53     14.45 o 
   1  15   7       22.40       21.20      4.68 o 
   2  15   7       11.33        4.26      4.25 o 
   3  15   7        0.10       -4.63      5.39 o 
   4  15   7       25.24       31.96     10.41 o 
  -6  16   7       61.50       58.04      9.67 o 
  -5  16   7      298.48      332.04     25.34 o 
  -4  16   7       25.70       38.92     10.55 o 
  -3  16   7       37.22       28.20      5.11 o 
  -2  16   7      252.61      248.68     15.32 o 
  -1  16   7        6.64        3.38      1.93 o 
   0  16   7       16.67       13.38      2.80 o 
   1  16   7        6.13        3.05      2.69 o 
   2  16   7       23.58       31.61      8.07 o 
   3  16   7       24.15       23.44      7.14 o 
   4  16   7        9.84        1.42      8.48 o 
  -6  17   7        8.75       -2.40      6.31 o 
  -5  17   7       65.99       84.98     13.91 o 
  -4  17   7      138.82      177.22     18.57 o 
  -3  17   7       58.59       46.50      6.05 o 
  -2  17   7       74.24      102.59     10.23 o 
  -1  17   7      100.06       78.66      9.76 o 
   0  17   7       10.68        2.54      3.61 o 
   1  17   7       32.06       20.66      4.88 o 
   2  17   7       23.90       22.71      6.75 o 
   3  17   7      105.24      135.67     17.24 o 
  -5  18   7        3.64        5.97      7.26 o 
  -4  18   7       59.11       69.59     12.40 o 
  -3  18   7        0.24        1.57      4.52 o 
  -2  18   7      158.22      156.22     13.81 o 
  -1  18   7        6.94       10.51      5.74 o 
   0  18   7      147.53      165.97     23.19 o 
   1  18   7        5.05       -2.74      5.99 o 
   2  18   7       13.80       10.79      5.64 o 
  -4  19   7       84.65       77.05     23.79 o 
  -3  19   7       98.70      100.67     17.82 o 
  -2  19   7        0.43        4.38      6.97 o 
  -1  19   7       43.11       31.66     15.88 o 
   0  19   7      132.11      201.10     37.16 o 
   1  19   7        0.78       -4.11     10.34 o 
   2  19   7       69.03       60.16     16.42 o 
 -10   0   8       84.45       77.79     14.63 o 
  -8   0   8       96.52       92.35      9.88 o 
  -6   0   8       53.18       47.15      6.55 o 
  -4   0   8      243.95      220.71      8.39 o 
  -2   0   8     1081.68     1065.78     18.91 o 
   0   0   8       21.04       14.57      1.76 o 
   2   0   8      744.60      573.10     13.87 o 
   4   0   8       37.90       44.68      7.13 o 
   6   0   8       11.44        9.77      5.53 o 
 -10   1   8        9.58       10.34      6.77 o 
  -9   1   8       30.47       28.09      6.42 o 
  -8   1   8       21.11       24.61      3.68 o 
  -7   1   8      152.24      158.94      9.66 o 
  -6   1   8      136.56      140.48      8.40 o 
  -5   1   8      217.33      229.43      7.23 o 
  -4   1   8       49.82       50.18      3.33 o 
  -3   1   8      164.53      155.73      4.78 o 
  -2   1   8      611.44      620.11     10.06 o 
  -1   1   8      378.81      394.47      8.13 o 
   0   1   8      678.24      692.27     12.52 o 
   1   1   8      157.60      153.61      5.07 o 
   2   1   8       36.71       53.66      3.75 o 
   3   1   8        0.51        0.33      0.92 o 
   4   1   8      216.04      210.64      7.79 o 
   5   1   8       74.89       80.89      6.42 o 
   6   1   8        8.83        8.10      3.96 o 
   7   1   8      128.32      205.41     26.06 o 
 -10   2   8       48.39       38.43      8.96 o 
  -9   2   8      146.62      163.42     13.60 o 
  -8   2   8       52.66       55.06      4.60 o 
  -7   2   8      119.11      131.04      8.56 o 
  -6   2   8       67.86       68.90      5.60 o 
  -5   2   8        6.73        6.06      1.08 o 
  -4   2   8      236.25      216.54      6.23 o 
  -3   2   8       25.96       21.81      1.80 o 
  -2   2   8       18.50       16.99      1.65 o 
  -1   2   8      272.07      270.75      6.95 o 
   0   2   8        0.32        3.27      0.82 o 
   1   2   8     1103.35     1051.95     16.94 o 
   2   2   8       82.18       66.51      5.12 o 
   3   2   8       65.04       87.41      6.13 o 
   4   2   8        1.27        6.62      1.66 o 
   5   2   8       39.29       31.85      3.11 o 
   6   2   8       41.90       35.28      5.06 o 
   7   2   8       28.34       28.00      9.23 o 
 -10   3   8        7.78        7.56      5.99 o 
  -9   3   8      277.40      320.94     17.38 o 
  -8   3   8       12.75       10.89      1.90 o 
  -7   3   8        8.84        6.63      1.71 o 
  -6   3   8        1.78        0.94      1.13 o 
  -5   3   8      153.43      143.44      6.39 o 
  -4   3   8       21.97       17.87      1.46 o 
  -3   3   8      657.88      631.42     10.82 o 
  -2   3   8      223.93      223.22      6.68 o 
  -1   3   8      807.93      774.93     19.25 o 
   0   3   8     1790.95     1741.69     25.42 o 
   1   3   8       14.20        8.49      1.76 o 
   2   3   8       31.85       27.33      2.74 o 
   3   3   8       34.97       33.83      3.78 o 
   4   3   8      190.39      177.92     11.69 o 
   5   3   8      321.86      374.05     13.94 o 
   6   3   8        8.68        7.12      3.04 o 
  -9   4   8       57.66       56.77      8.50 o 
  -8   4   8       13.70        8.67      2.23 o 
  -7   4   8        9.51        9.68      1.84 o 
  -6   4   8      161.20      168.25      7.73 o 
  -5   4   8        3.12        2.16      1.03 o 
  -4   4   8     1043.30     1068.68     18.73 o 
  -3   4   8        7.02        3.86      0.75 o 
  -2   4   8      407.49      407.21      9.62 o 
  -1   4   8     1743.67     1718.54     28.78 o 
   0   4   8      301.52      270.73      8.39 o 
   1   4   8       31.35       28.21      2.74 o 
   2   4   8       61.14       51.04      4.03 o 
   3   4   8       11.23        7.44      2.34 o 
   4   4   8      105.30      106.38      8.83 o 
   5   4   8       88.98       82.24      7.88 o 
   6   4   8       35.93       44.21      7.09 o 
  -9   5   8       99.39       90.87      9.75 o 
  -8   5   8        9.79       10.67      2.04 o 
  -7   5   8       79.71       81.37      6.60 o 
  -6   5   8        6.85        5.88      1.56 o 
  -5   5   8       51.92       58.21      4.63 o 
  -4   5   8        0.33       -0.19      0.74 o 
  -3   5   8        0.05        0.36      0.57 o 
  -2   5   8      172.13      168.61      8.02 o 
  -1   5   8     2050.97     2029.71     28.69 o 
   0   5   8       60.92       49.80      4.76 o 
   1   5   8      200.55      206.37      8.59 o 
   2   5   8      132.51      126.95     10.09 o 
   3   5   8        1.66        2.20      2.02 o 
   4   5   8      182.25      205.58     17.02 o 
   5   5   8       27.11       31.60      6.29 o 
   6   5   8        0.65        0.37      3.74 o 
  -9   6   8       97.45      111.72     10.99 o 
  -8   6   8       66.44       59.01      6.21 o 
  -7   6   8        3.39        3.62      1.81 o 
  -6   6   8       72.55       81.23      5.97 o 
  -5   6   8        9.22        9.79      1.64 o 
  -4   6   8      155.03      142.48      6.61 o 
  -3   6   8       93.98      105.31      4.43 o 
  -2   6   8        2.03        1.50      0.94 o 
  -1   6   8     2166.72     2117.13     33.54 o 
   0   6   8       18.51       13.44      2.56 o 
   1   6   8       65.15       74.00      4.43 o 
   2   6   8        0.00        2.50      1.03 o 
   3   6   8      507.14      506.94     16.32 o 
   4   6   8        1.83        0.12      1.78 o 
   5   6   8      114.77      102.19     20.13 o 
   6   6   8       33.09       22.46      9.07 o 
  -9   7   8        1.35       -5.27      5.27 o 
  -8   7   8       13.70        9.93      3.54 o 
  -7   7   8       58.34       63.16      5.80 o 
  -6   7   8       29.16       22.73      2.40 o 
  -5   7   8      231.76      235.05     11.43 o 
  -4   7   8        7.06        3.11      1.29 o 
  -3   7   8     1722.80     1643.60     29.18 o 
  -2   7   8        9.06        6.09      1.97 o 
  -1   7   8       23.17       15.87      2.35 o 
   0   7   8     1043.93     1038.38     25.92 o 
   1   7   8        0.30        0.18      1.27 o 
   2   7   8       26.72       20.10      3.55 o 
   3   7   8        7.30       10.69      2.26 o 
   4   7   8       10.68       13.64      2.59 o 
   5   7   8       88.17      113.12     14.94 o 
   6   7   8        0.21        6.56      7.56 o 
  -9   8   8       25.03       11.67      4.81 o 
  -8   8   8      174.01      195.71     13.65 o 
  -7   8   8        3.21        6.78      2.15 o 
  -6   8   8      441.46      481.05     14.00 o 
  -5   8   8        3.00        3.70      1.59 o 
  -4   8   8       12.14        0.51      1.01 o 
  -3   8   8      291.59      247.13     10.36 o 
  -2   8   8      489.66      467.07     14.16 o 
  -1   8   8      139.78      132.31      7.82 o 
   0   8   8       13.95       16.01      2.21 o 
   1   8   8        1.83        1.26      1.23 o 
   2   8   8        3.99        2.05      1.68 o 
   3   8   8      136.58      151.86     12.65 o 
   4   8   8       66.81       63.64     10.13 o 
   5   8   8       29.89       33.71      9.05 o 
   6   8   8      130.55      119.69     26.73 o 
  -9   9   8        5.19       10.69      8.19 o 
  -8   9   8       62.98       74.67      9.12 o 
  -7   9   8        0.33        0.54      2.35 o 
  -6   9   8       20.12        9.85      2.56 o 
  -5   9   8       40.89       29.31      3.76 o 
  -4   9   8        0.10        0.89      1.13 o 
  -3   9   8      334.31      302.37     10.16 o 
  -2   9   8        2.91        7.89      2.50 o 
  -1   9   8       13.48       11.31      1.57 o 
   0   9   8       16.49       13.18      2.67 o 
   1   9   8        1.09        1.90      1.31 o 
   2   9   8       54.48       61.89      7.50 o 
   3   9   8        0.34        3.97      1.91 o 
   4   9   8       94.08      101.06     10.85 o 
   5   9   8       94.69       84.75     13.47 o 
  -8  10   8       19.49       18.64      5.06 o 
  -7  10   8       55.74       47.62     13.86 o 
  -6  10   8       25.77       13.64      2.34 o 
  -5  10   8        8.86        7.17      1.97 o 
  -4  10   8      302.53      293.09     13.61 o 
  -3  10   8       66.55       63.29      5.19 o 
  -2  10   8      243.40      237.43      9.46 o 
  -1  10   8     1953.45     1955.57     28.99 o 
   0  10   8      109.87      115.18      7.52 o 
   1  10   8      311.22      301.42     12.37 o 
   2  10   8      117.96      110.13     10.61 o 
   3  10   8      125.82      124.80     11.94 o 
   4  10   8       21.06       13.05      4.86 o 
   5  10   8       76.97       95.25     19.71 o 
  -8  11   8        6.84        2.11      4.69 o 
  -7  11   8       33.66       33.43      6.71 o 
  -6  11   8       71.94       71.46      7.76 o 
  -5  11   8      302.54      324.82     13.09 o 
  -4  11   8       76.84       90.60      8.41 o 
  -3  11   8       69.96       50.05      7.70 o 
  -2  11   8       38.81       38.88      4.08 o 
  -1  11   8      447.42      443.02     12.41 o 
   0  11   8        2.98        4.77      1.28 o 
   1  11   8       33.98       28.94      3.39 o 
   2  11   8       89.62       94.81      9.68 o 
   3  11   8        1.07       -2.09      3.11 o 
   4  11   8       29.81       17.29      6.64 o 
   5  11   8      103.13      142.56     21.39 o 
  -8  12   8       45.25       60.57     19.45 o 
  -7  12   8       46.25       49.18      9.58 o 
  -6  12   8      365.70      418.94     18.91 o 
  -5  12   8        2.20        1.92      1.63 o 
  -4  12   8      125.50      130.30     10.72 o 
  -3  12   8      381.08      361.75     15.24 o 
  -2  12   8      126.00      103.23      7.13 o 
  -1  12   8       24.19       18.65      2.17 o 
   0  12   8        5.38        6.78      2.90 o 
   1  12   8       39.07       34.31      6.21 o 
   2  12   8        1.94        3.87      2.23 o 
   3  12   8        8.85        5.09      3.11 o 
   4  12   8       11.18       13.98      6.60 o 
   5  12   8        5.55        7.72     11.17 o 
  -7  13   8       83.02       85.39     13.23 o 
  -6  13   8       18.42       12.30      3.45 o 
  -5  13   8      260.30      280.83     14.18 o 
  -4  13   8        1.69        1.98      1.79 o 
  -3  13   8        2.08        2.27      1.71 o 
  -2  13   8      118.33      115.53      8.96 o 
  -1  13   8       78.88       75.50      6.08 o 
   0  13   8       29.12       25.21      3.44 o 
   1  13   8      200.23      206.20     23.76 o 
   2  13   8      112.73      100.69     15.12 o 
   3  13   8       54.09       58.79      9.86 o 
   4  13   8      222.25      237.13     25.28 o 
  -7  14   8      117.33      117.27     27.96 o 
  -6  14   8        0.11       -2.57      3.29 o 
  -5  14   8       54.43       52.42      7.37 o 
  -4  14   8       64.43       47.45      5.31 o 
  -3  14   8      128.16      152.35     12.02 o 
  -2  14   8        4.01        4.28      1.87 o 
  -1  14   8        7.33        6.44      1.62 o 
   0  14   8       28.85       18.26      5.31 o 
   1  14   8      341.14      348.31     18.31 o 
   2  14   8      115.29      124.33     15.33 o 
   3  14   8       78.67       95.32     13.69 o 
   4  14   8        0.08        6.20     10.63 o 
  -7  15   8       88.07      131.14     27.99 o 
  -6  15   8       43.21       49.21      9.03 o 
  -5  15   8      232.78      252.15     18.89 o 
  -4  15   8       64.19       59.95      6.77 o 
  -3  15   8      170.72      190.30     14.19 o 
  -2  15   8       39.29       33.09      3.65 o 
  -1  15   8        0.05       -0.54      2.29 o 
   0  15   8       81.46       70.52      8.02 o 
   1  15   8      140.70      148.83     14.14 o 
   2  15   8       15.10        4.55      3.87 o 
   3  15   8        0.38        2.92      4.63 o 
  -6  16   8       72.68       72.63     12.65 o 
  -5  16   8       14.19       20.57      6.14 o 
  -4  16   8      201.97      221.37     23.29 o 
  -3  16   8        1.45        2.49      2.60 o 
  -2  16   8       26.86       25.55      3.08 o 
  -1  16   8        0.20       -0.90      2.66 o 
   0  16   8       93.28      102.80     10.92 o 
   1  16   8        8.08       11.88      7.72 o 
   2  16   8        4.21        0.10      4.55 o 
   3  16   8        5.37        4.27      5.85 o 
  -6  17   8        1.00        2.63      9.33 o 
  -5  17   8       75.08       74.71     14.17 o 
  -4  17   8       16.35       10.22      7.49 o 
  -3  17   8      103.58      148.55     15.02 o 
  -2  17   8      236.57      279.74     15.52 o 
  -1  17   8        1.49        5.29      5.89 o 
   0  17   8       86.26      111.18     16.00 o 
   1  17   8        0.47        3.20      4.00 o 
   2  17   8       73.36       66.98     11.59 o 
  -4  18   8       25.11       22.84      9.54 o 
  -3  18   8       56.71       44.80      7.76 o 
  -2  18   8        0.04       -3.10      3.10 o 
  -1  18   8       24.58       13.70      7.12 o 
   0  18   8       45.36       63.38     13.93 o 
   1  18   8       73.13       69.71     16.14 o 
   2  18   8        2.03        7.94      8.03 o 
  -4  19   8       36.41       39.22     17.49 o 
  -3  19   8        5.06       -6.04      8.89 o 
  -2  19   8       28.71       47.35     14.87 o 
  -9   0   9        6.66        4.29      4.48 o 
  -7   0   9       20.74       10.72      3.61 o 
  -5   0   9      152.29      161.37     10.77 o 
  -3   0   9      576.12      581.77     14.04 o 
  -1   0   9      167.72      154.81      9.60 o 
   1   0   9        0.77        2.86      1.03 o 
   3   0   9      106.09      109.30     10.95 o 
   5   0   9       17.53       24.78      5.59 o 
 -10   1   9       20.44       11.51      7.17 o 
  -9   1   9       90.17      117.54      9.48 o 
  -8   1   9        6.55        5.02      1.76 o 
  -7   1   9       74.73       84.99      6.51 o 
  -6   1   9       14.82        9.59      3.71 o 
  -5   1   9        8.85        8.03      1.14 o 
  -4   1   9      477.24      456.15     10.46 o 
  -3   1   9      635.64      637.93     10.42 o 
  -2   1   9     2456.58     2412.98     32.39 o 
  -1   1   9       17.61       12.86      1.64 o 
   0   1   9       36.86       12.10      1.61 o 
   1   1   9        2.46        2.90      0.84 o 
   2   1   9      221.99      181.32      7.01 o 
   3   1   9      132.44      153.65      9.22 o 
   4   1   9        0.09        1.28      1.63 o 
   5   1   9      172.84      190.03     12.80 o 
   6   1   9        0.12       -3.46      3.46 o 
 -10   2   9       30.79       12.40     17.49 o 
  -9   2   9        0.81       -1.64      3.16 o 
  -8   2   9       28.36       27.49      3.34 o 
  -7   2   9       42.01       37.48      5.35 o 
  -6   2   9      265.22      255.85     11.21 o 
  -5   2   9        4.49        3.74      1.14 o 
  -4   2   9      212.60      197.07      5.67 o 
  -3   2   9      966.03      911.66     16.20 o 
  -2   2   9     1383.05     1367.00     19.66 o 
  -1   2   9      130.90      120.61      6.58 o 
   0   2   9      417.13      383.22      9.50 o 
   1   2   9        8.38        9.86      1.80 o 
   2   2   9      341.00      334.83     17.59 o 
   3   2   9        5.15        3.75      1.52 o 
   4   2   9      208.07      204.41     11.78 o 
   5   2   9        0.26        0.66      2.94 o 
   6   2   9       11.81       10.90      4.92 o 
  -9   3   9       93.55      100.39     10.29 o 
  -8   3   9       15.51       12.44      1.90 o 
  -7   3   9      129.18      136.85      8.59 o 
  -6   3   9       76.49       75.55      5.98 o 
  -5   3   9       45.25       37.74      3.27 o 
  -4   3   9      103.63       90.56      5.38 o 
  -3   3   9      557.66      540.57     11.47 o 
  -2   3   9      195.88      195.19      7.25 o 
  -1   3   9      485.80      474.77     11.59 o 
   0   3   9      343.42      324.90     12.67 o 
   1   3   9       96.13       61.43      5.20 o 
   2   3   9       26.92       28.51      3.42 o 
   3   3   9       25.14       32.72      3.82 o 
   4   3   9        7.48        7.19      3.26 o 
   5   3   9      250.38      256.01     22.56 o 
   6   3   9       40.94       44.18      9.80 o 
  -9   4   9        8.45        4.99      3.79 o 
  -8   4   9       11.64       10.35      1.99 o 
  -7   4   9       58.35       58.44      4.94 o 
  -6   4   9       87.26       85.38      6.40 o 
  -5   4   9        9.27        8.80      1.27 o 
  -4   4   9        2.53        1.47      0.87 o 
  -3   4   9     1523.03     1462.05     21.23 o 
  -2   4   9        0.10        0.70      1.13 o 
  -1   4   9       40.40       39.75      4.42 o 
   0   4   9       28.11       22.15      2.52 o 
   1   4   9      130.61      161.41      8.73 o 
   2   4   9       12.65        9.61      2.14 o 
   3   4   9       25.54       19.86      4.76 o 
   4   4   9       81.32       86.61      9.88 o 
   5   4   9        9.15        7.32      3.56 o 
   6   4   9        0.05        0.35      6.69 o 
  -9   5   9        0.27       -1.40      3.37 o 
  -8   5   9        0.03       -0.04      2.23 o 
  -7   5   9       59.73       51.50      4.45 o 
  -6   5   9       31.75       26.84      3.07 o 
  -5   5   9     1048.58     1019.71     18.66 o 
  -4   5   9      287.87      280.67      8.19 o 
  -3   5   9       17.93       13.65      1.81 o 
  -2   5   9      737.23      736.13     16.18 o 
  -1   5   9        1.29        0.80      0.97 o 
   0   5   9       32.74       28.85      5.58 o 
   1   5   9       21.75       16.19      3.77 o 
   2   5   9      159.54      155.30     10.14 o 
   3   5   9      423.45      493.22     19.87 o 
   4   5   9        0.62       -0.62      2.21 o 
   5   5   9        0.23        2.07      3.51 o 
   6   5   9       10.95       10.31     10.69 o 
  -9   6   9       36.46       23.16      5.46 o 
  -8   6   9      306.81      328.18     15.30 o 
  -7   6   9        3.75        0.78      1.72 o 
  -6   6   9       37.42       36.58      3.24 o 
  -5   6   9      133.86      116.82      6.35 o 
  -4   6   9       85.52       73.07      8.50 o 
  -3   6   9        6.48        3.10      0.89 o 
  -2   6   9      187.89      187.14      8.94 o 
  -1   6   9      131.01      117.00      9.67 o 
   0   6   9      440.27      415.17     13.22 o 
   1   6   9      137.26      128.79     10.27 o 
   2   6   9      177.91      181.95     10.57 o 
   3   6   9       19.22       17.21      2.64 o 
   4   6   9       41.41       33.93      5.77 o 
   5   6   9       48.16       43.32      9.71 o 
  -9   7   9        1.63       10.69      5.60 o 
  -8   7   9       66.65       67.56      9.69 o 
  -7   7   9       20.96       17.49      2.72 o 
  -6   7   9       41.62       22.17      2.35 o 
  -5   7   9      106.04       99.73      7.87 o 
  -4   7   9       92.15       66.54      5.60 o 
  -3   7   9        2.24        2.82      1.06 o 
  -2   7   9       57.45       62.10      5.64 o 
  -1   7   9       19.21       16.59      3.37 o 
   0   7   9       10.98       14.64      2.09 o 
   1   7   9        0.29        2.96      2.24 o 
   2   7   9      283.48      278.47     12.76 o 
   3   7   9      203.55      189.67     14.56 o 
   4   7   9       40.06       45.59      7.21 o 
   5   7   9        8.98        9.04      5.82 o 
  -9   8   9        7.01        7.37      6.74 o 
  -8   8   9       40.07       42.16     10.62 o 
  -7   8   9       17.15       16.19      4.68 o 
  -6   8   9       11.43        9.40      1.74 o 
  -5   8   9      484.77      506.09     17.62 o 
  -4   8   9       74.88       67.36      7.63 o 
  -3   8   9      876.44      855.59     20.93 o 
  -2   8   9        0.36        1.85      1.31 o 
  -1   8   9      345.54      346.54     12.66 o 
   0   8   9       30.12       28.85      3.40 o 
   1   8   9      198.05      210.93     11.53 o 
   2   8   9       11.65       10.02      3.52 o 
   3   8   9        0.60       -1.85      1.99 o 
   4   8   9       32.99       21.61      7.83 o 
   5   8   9        7.14        6.42      7.84 o 
  -9   9   9        3.33        6.80      8.98 o 
  -8   9   9       31.01       17.77      6.19 o 
  -7   9   9       11.35        8.50      3.23 o 
  -6   9   9        8.50       12.03      2.00 o 
  -5   9   9      439.39      438.91     14.11 o 
  -4   9   9       77.82       70.83      5.96 o 
  -3   9   9       14.63       16.58      2.30 o 
  -2   9   9      213.22      208.76     10.35 o 
  -1   9   9        0.15        0.90      1.20 o 
   0   9   9        0.35        0.71      1.65 o 
   1   9   9       17.79       16.00      3.25 o 
   2   9   9        0.79       -0.48      1.77 o 
   3   9   9      404.16      441.96     20.19 o 
   4   9   9        0.00        2.70      4.05 o 
   5   9   9       32.99       31.69     10.98 o 
  -8  10   9      261.70      292.86     20.91 o 
  -7  10   9       77.87       84.59     14.74 o 
  -6  10   9        2.14        5.14      1.75 o 
  -5  10   9        7.36        2.47      1.59 o 
  -4  10   9       47.51       38.91      4.05 o 
  -3  10   9       55.17       48.70      4.29 o 
  -2  10   9        0.95       -0.21      1.11 o 
  -1  10   9       51.03       54.39      7.73 o 
   0  10   9       13.85       12.71      2.22 o 
   1  10   9       18.02       14.01      2.07 o 
   2  10   9       94.63       87.09     10.61 o 
   3  10   9        5.45       10.67      4.00 o 
   4  10   9      234.87      247.99     19.67 o 
  -8  11   9        8.81        7.92      6.54 o 
  -7  11   9       95.13      135.66     14.10 o 
  -6  11   9       49.94       60.43      5.55 o 
  -5  11   9       92.83       92.45      7.23 o 
  -4  11   9       52.51       61.62      5.97 o 
  -3  11   9       80.82       89.86      7.87 o 
  -2  11   9       54.82       55.50      4.85 o 
  -1  11   9       74.60       79.14      6.43 o 
   0  11   9      217.13      232.73     12.49 o 
   1  11   9      190.50      198.59     15.10 o 
   2  11   9       70.17       64.06      8.25 o 
   3  11   9       51.37       52.86      9.08 o 
   4  11   9       23.52       14.39      6.54 o 
  -8  12   9       10.22        2.37      9.36 o 
  -7  12   9       72.35       87.06     13.17 o 
  -6  12   9        2.28        0.71      5.34 o 
  -5  12   9       27.79       24.66      3.20 o 
  -4  12   9       32.65       17.41      6.66 o 
  -3  12   9      943.25      966.01     30.78 o 
  -2  12   9       85.06       77.09      6.05 o 
  -1  12   9      143.95      137.66     10.09 o 
   0  12   9       26.95       35.16      5.96 o 
   1  12   9      102.02       92.43      9.98 o 
   2  12   9       58.85       48.61      7.61 o 
   3  12   9       27.64       19.38      5.62 o 
   4  12   9       35.92       46.79     12.96 o 
  -7  13   9      136.99      151.73     17.53 o 
  -6  13   9       61.46       52.46      7.74 o 
  -5  13   9       18.87       19.99      3.54 o 
  -4  13   9       31.41       31.30      3.65 o 
  -3  13   9      253.22      259.87     13.80 o 
  -2  13   9       24.62       20.21      2.51 o 
  -1  13   9        0.26       -1.71      1.71 o 
   0  13   9      121.59      131.14     12.42 o 
   1  13   9       81.30       83.60     11.28 o 
   2  13   9        0.66        2.92      3.65 o 
   3  13   9       56.96       47.57      8.76 o 
  -7  14   9        0.01        6.39     11.07 o 
  -6  14   9       84.49       80.86     10.63 o 
  -5  14   9       26.25       21.33      6.01 o 
  -4  14   9       65.65       62.94      7.90 o 
  -3  14   9       61.50       45.80      4.66 o 
  -2  14   9       37.03       23.75      5.48 o 
  -1  14   9        5.18        4.67      2.11 o 
   0  14   9        9.20        7.46      3.48 o 
   1  14   9        3.95        2.99      3.18 o 
   2  14   9       63.14       54.30     11.02 o 
   3  14   9       19.63       11.93      5.88 o 
  -6  15   9       60.66       76.12     10.71 o 
  -5  15   9       33.06       35.55      7.65 o 
  -4  15   9       19.60       20.48      3.57 o 
  -3  15   9        0.56        0.65      2.19 o 
  -2  15   9      354.24      383.30     19.40 o 
  -1  15   9       73.66       75.43      9.71 o 
   0  15   9       98.77      102.09     11.13 o 
   1  15   9       74.89       90.42     11.44 o 
   2  15   9      102.26      108.42     13.26 o 
  -6  16   9       52.92       26.48     19.12 o 
  -5  16   9       94.27       91.95     11.56 o 
  -4  16   9       25.86       11.24      4.38 o 
  -3  16   9       11.34       10.58      3.40 o 
  -2  16   9      128.54      152.93     13.66 o 
  -1  16   9      289.57      307.08     30.10 o 
   0  16   9       61.50       55.99     10.66 o 
   1  16   9       35.44       26.54      6.74 o 
  -5  17   9        5.63       11.48      7.96 o 
  -4  17   9       11.30        7.36      4.88 o 
  -3  17   9       67.97       47.18      6.88 o 
  -2  17   9       90.15      100.08     13.51 o 
  -1  17   9        0.22       -1.03      5.01 o 
   0  17   9       47.80       29.52      8.50 o 
  -4  18   9        7.55       18.03     11.23 o 
  -3  18   9       62.96       62.58     11.71 o 
  -2  18   9      100.40      112.92     25.15 o 
  -1  18   9       39.53       43.59     13.73 o 
  -8   0  10       28.67       17.23      4.38 o 
  -6   0  10        3.60        2.84      2.77 o 
  -4   0  10     2453.98     2421.96     45.52 o 
  -2   0  10       10.64       10.89      2.31 o 
   0   0  10     1688.67     1578.06     32.07 o 
   2   0  10      327.04      322.23     17.66 o 
   4   0  10        8.00        3.07      6.96 o 
  -9   1  10       12.21       10.59      3.91 o 
  -8   1  10       29.28       28.08      2.78 o 
  -7   1  10        4.07        3.93      1.62 o 
  -6   1  10      387.27      384.03     12.27 o 
  -5   1  10      339.27      320.20     10.19 o 
  -4   1  10      838.49      856.50     15.07 o 
  -3   1  10      414.22      421.41     11.67 o 
  -2   1  10        7.76        4.90      1.10 o 
  -1   1  10       61.87       49.02      4.17 o 
   0   1  10       46.95       36.21      3.18 o 
   1   1  10       47.50       55.83      4.38 o 
   2   1  10        5.33        2.26      1.30 o 
   3   1  10      285.24      300.84     11.54 o 
   4   1  10      114.69      132.98     10.29 o 
   5   1  10        0.96        3.08      3.69 o 
  -9   2  10       93.29      110.44     12.13 o 
  -8   2  10       13.94       12.69      2.52 o 
  -7   2  10       28.39       28.94      4.27 o 
  -6   2  10       51.84       41.56      4.52 o 
  -5   2  10      676.82      678.87     20.20 o 
  -4   2  10      400.45      401.45     11.33 o 
  -3   2  10      172.65      168.84      7.39 o 
  -2   2  10      108.61       87.54      6.48 o 
  -1   2  10        2.21        2.08      0.95 o 
   0   2  10        5.67        3.17      1.26 o 
   1   2  10        3.90        5.72      1.33 o 
   2   2  10        2.73        2.65      1.67 o 
   3   2  10       91.66       87.08      6.66 o 
   4   2  10        0.91        1.08      2.30 o 
   5   2  10      126.44      118.47     13.18 o 
  -9   3  10        0.02        0.55      3.80 o 
  -8   3  10       73.89       81.51      7.41 o 
  -7   3  10      166.86      164.35     10.91 o 
  -6   3  10      252.02      263.46     12.42 o 
  -5   3  10       23.10       19.09      2.68 o 
  -4   3  10      420.19      405.97     14.24 o 
  -3   3  10       42.26       48.05      4.87 o 
  -2   3  10      110.45      131.14      7.67 o 
  -1   3  10        2.37        1.95      0.94 o 
   0   3  10      132.22      116.20      6.22 o 
   1   3  10      331.63      323.79     11.11 o 
   2   3  10      121.12      102.86      7.79 o 
   3   3  10      160.50      165.34     12.46 o 
   4   3  10       12.46       13.35      3.73 o 
   5   3  10        0.01       -0.72      4.36 o 
  -9   4  10       10.60        7.84      4.67 o 
  -8   4  10        5.05        3.21      2.59 o 
  -7   4  10      151.17      134.99     13.04 o 
  -6   4  10        7.46        7.05      1.68 o 
  -5   4  10        3.10        0.32      1.17 o 
  -4   4  10      790.36      735.97     16.90 o 
  -3   4  10      227.92      211.61      7.58 o 
  -2   4  10     1029.30     1049.63     20.56 o 
  -1   4  10       20.45       17.62      2.81 o 
   0   4  10      195.77      192.65     10.00 o 
   1   4  10      109.93      103.89      8.68 o 
   2   4  10      209.06      201.84     12.34 o 
   3   4  10       12.45       15.54      3.69 o 
   4   4  10       49.52       33.52      6.70 o 
   5   4  10       88.30      102.34     16.19 o 
  -9   5  10       95.27      105.49     21.66 o 
  -8   5  10        8.38       11.36      3.77 o 
  -7   5  10       35.31       25.52      3.42 o 
  -6   5  10       61.04       46.92      9.14 o 
  -5   5  10       90.62       98.77      7.49 o 
  -4   5  10      120.20      116.64      7.51 o 
  -3   5  10       19.49       18.53      2.12 o 
  -2   5  10       60.07       65.43      4.76 o 
  -1   5  10       15.81        6.94      2.66 o 
   0   5  10       69.93       70.14      6.04 o 
   1   5  10      138.85      118.92      9.99 o 
   2   5  10       30.28       37.36      4.92 o 
   3   5  10      125.56      140.52     14.20 o 
   4   5  10      292.19      333.81     27.27 o 
   5   5  10       18.64        5.54      7.64 o 
  -9   6  10       57.12       79.58     22.99 o 
  -8   6  10        0.31        2.74      3.47 o 
  -7   6  10       98.04      101.28      8.38 o 
  -6   6  10       32.98       26.92      6.38 o 
  -5   6  10      455.14      454.88     13.81 o 
  -4   6  10       11.61       10.69      1.75 o 
  -3   6  10       71.85       76.91      5.16 o 
  -2   6  10        8.34        6.92      1.64 o 
  -1   6  10        4.03        6.16      1.82 o 
   0   6  10       19.63       12.83      1.91 o 
   1   6  10        3.51        8.88      1.96 o 
   2   6  10        7.69        9.15      2.03 o 
   3   6  10       21.16       14.23      3.24 o 
   4   6  10       49.14       57.71     13.76 o 
   5   6  10       78.34       67.97     23.53 o 
  -9   7  10        7.43       10.38      9.17 o 
  -8   7  10       75.61       84.80     10.47 o 
  -7   7  10       80.25       77.15      7.11 o 
  -6   7  10      213.12      199.91     12.43 o 
  -5   7  10        0.13        0.65      1.41 o 
  -4   7  10       98.58       86.78      6.59 o 
  -3   7  10       51.54       54.86      6.24 o 
  -2   7  10        0.11        0.67      1.18 o 
  -1   7  10      476.02      487.67     16.82 o 
   0   7  10        1.74       -1.38      1.38 o 
   1   7  10      416.75      448.00     17.60 o 
   2   7  10        0.31        2.68      1.84 o 
   3   7  10       41.95       43.13      6.68 o 
   4   7  10        4.15        8.53      4.78 o 
  -8   8  10        1.11        2.56      4.01 o 
  -7   8  10        3.42       -1.73      2.45 o 
  -6   8  10        0.24        0.18      1.71 o 
  -5   8  10       23.97       20.68      2.49 o 
  -4   8  10      175.05      149.00     11.03 o 
  -3   8  10       71.48       63.40      6.07 o 
  -2   8  10      125.95      138.06      9.20 o 
  -1   8  10       27.37       24.58      3.07 o 
   0   8  10       91.59       87.43      8.77 o 
   1   8  10       11.61       15.30      2.53 o 
   2   8  10      195.18      196.26     15.00 o 
   3   8  10        8.16        7.02      3.96 o 
   4   8  10      328.97      388.44     24.08 o 
  -8   9  10       12.99       11.42      5.02 o 
  -7   9  10        0.10        1.50      3.14 o 
  -6   9  10       75.30       77.38      7.52 o 
  -5   9  10        4.23        2.63      1.49 o 
  -4   9  10       78.22       73.11      6.10 o 
  -3   9  10       71.01       56.71      8.31 o 
  -2   9  10       52.02       69.05      6.78 o 
  -1   9  10      154.94      173.63     10.12 o 
   0   9  10       21.50       16.04      2.35 o 
   1   9  10      178.58      198.82     17.93 o 
   2   9  10      141.39      141.61     13.16 o 
   3   9  10        1.57        3.31      3.97 o 
   4   9  10       92.15       84.44     11.10 o 
  -8  10  10       52.47       56.63     18.53 o 
  -7  10  10      297.38      322.85     29.48 o 
  -6  10  10        5.39        5.45      1.97 o 
  -5  10  10      340.58      340.25     13.16 o 
  -4  10  10       13.35       10.69      2.19 o 
  -3  10  10      164.27      181.36     11.46 o 
  -2  10  10      192.02      195.83     10.00 o 
  -1  10  10       31.32       25.25      4.25 o 
   0  10  10       12.75       10.91      1.97 o 
   1  10  10       80.56       67.60      7.86 o 
   2  10  10      104.92      107.80     12.74 o 
   3  10  10        0.10       -3.46      3.46 o 
   4  10  10       77.44       88.81     41.80 o 
  -8  11  10        0.67       -4.49      8.98 o 
  -7  11  10       26.26       12.41      5.15 o 
  -6  11  10        0.01       -0.12      2.22 o 
  -5  11  10        2.55        2.51      1.79 o 
  -4  11  10       13.65       12.41      3.11 o 
  -3  11  10       39.71       29.44      4.49 o 
  -2  11  10        9.66        7.06      2.18 o 
  -1  11  10       82.31      109.66      8.97 o 
   0  11  10        0.16        2.01      1.79 o 
   1  11  10      282.02      315.03     19.97 o 
   2  11  10        0.66        0.49      3.82 o 
   3  11  10       81.27       82.92     11.47 o 
  -7  12  10       27.64       23.90      7.90 o 
  -6  12  10        5.21        7.10      3.42 o 
  -5  12  10       41.00       35.07      4.13 o 
  -4  12  10        1.27        2.51      1.80 o 
  -3  12  10        6.19        2.56      1.87 o 
  -2  12  10      117.46      119.07      9.16 o 
  -1  12  10      109.36      108.76      9.10 o 
   0  12  10      157.86      161.05     16.06 o 
   1  12  10        6.96        7.03      3.35 o 
   2  12  10       39.67       40.61      8.33 o 
   3  12  10       26.33       21.72      6.41 o 
  -7  13  10       27.22       16.53      7.96 o 
  -6  13  10       47.46       43.37      6.99 o 
  -5  13  10      183.79      180.73     12.15 o 
  -4  13  10      233.28      271.14     14.71 o 
  -3  13  10      114.26      110.46      8.67 o 
  -2  13  10       61.53       54.39      6.14 o 
  -1  13  10       94.00      104.53      9.96 o 
   0  13  10       46.74       52.79      7.96 o 
   1  13  10       97.73       98.83     12.08 o 
   2  13  10       66.30       49.66      8.60 o 
  -6  14  10       18.97       11.30      5.47 o 
  -5  14  10      101.52      103.10      9.68 o 
  -4  14  10      279.39      319.99     17.66 o 
  -3  14  10      151.36      159.74     11.62 o 
  -2  14  10       13.01        6.83      3.42 o 
  -1  14  10       57.46       37.52      9.39 o 
   0  14  10      194.70      241.46     18.54 o 
   1  14  10       37.57       27.37      7.24 o 
   2  14  10       11.83       19.08      9.24 o 
  -6  15  10       10.92       18.50     12.43 o 
  -5  15  10      149.47      142.76     13.00 o 
  -4  15  10       33.32       31.15      5.62 o 
  -3  15  10      176.48      214.30     14.67 o 
  -2  15  10        2.03       -0.10      3.49 o 
  -1  15  10       49.54       60.54     13.51 o 
   0  15  10       13.59       17.26      5.45 o 
   1  15  10       10.88       12.75      5.83 o 
  -5  16  10       18.64       24.04      9.41 o 
  -4  16  10       72.91       80.06      9.03 o 
  -3  16  10       30.93       40.98      6.32 o 
  -2  16  10        3.52        4.58      4.82 o 
  -1  16  10        4.22        3.55      5.33 o 
   0  16  10      337.28      347.74     34.78 o 
   1  16  10        0.42        4.18      7.24 o 
  -4  17  10      203.41      222.64     36.44 o 
  -3  17  10       43.09       20.52      8.43 o 
  -2  17  10      146.77      162.72     21.94 o 
  -9   0  11        2.68       -4.22      5.33 o 
  -7   0  11      429.24      463.62     28.24 o 
  -5   0  11      531.69      505.28     27.66 o 
  -3   0  11      313.09      295.17     14.95 o 
  -1   0  11        0.25       -1.47      1.47 o 
   1   0  11      158.66      142.64     12.70 o 
   3   0  11      457.45      470.85     21.65 o 
  -9   1  11        7.53        4.01      4.45 o 
  -8   1  11      294.04      336.60     21.35 o 
  -7   1  11       21.95       19.42      3.17 o 
  -6   1  11        0.14       -1.66      1.66 o 
  -5   1  11       12.32       10.60      3.18 o 
  -4   1  11      454.95      427.15     17.40 o 
  -3   1  11        1.30        0.52      1.03 o 
  -2   1  11        0.30       -0.14      1.04 o 
  -1   1  11      343.35      352.30     12.33 o 
   0   1  11      291.13      295.70      9.13 o 
   1   1  11       72.79       66.54      5.09 o 
   2   1  11       64.63       83.26      8.59 o 
   3   1  11       59.59       60.38      5.34 o 
   4   1  11       18.40       12.58      5.66 o 
   5   1  11      100.43      112.54     27.01 o 
  -9   2  11       34.80       17.14      5.55 o 
  -8   2  11        6.16        7.80      3.83 o 
  -7   2  11       38.75       44.52      6.04 o 
  -6   2  11      900.01      877.91     27.50 o 
  -5   2  11      135.55      111.40     10.09 o 
  -4   2  11      288.65      311.08     15.62 o 
  -3   2  11       23.05       18.69      4.27 o 
  -2   2  11      846.72      875.12     19.09 o 
  -1   2  11       95.64       89.32      6.09 o 
   0   2  11      155.97      141.79      7.63 o 
   1   2  11       45.06       39.77      5.07 o 
   2   2  11       14.87       11.36      2.10 o 
   3   2  11        4.24        1.56      2.59 o 
   4   2  11        1.21       -1.97      4.39 o 
   5   2  11       36.86       40.64     18.19 o 
  -9   3  11        0.63        2.35      6.15 o 
  -8   3  11       88.08      110.89     12.42 o 
  -7   3  11       50.48       39.71      7.61 o 
  -6   3  11      389.55      422.73     18.41 o 
  -5   3  11       24.24       15.17      4.82 o 
  -4   3  11      118.75      112.09      8.44 o 
  -3   3  11        4.60        4.77      1.46 o 
  -2   3  11       68.83       51.43      5.16 o 
  -1   3  11        7.90        8.75      1.56 o 
   0   3  11       83.02       91.75      5.72 o 
   1   3  11      139.62      126.35      8.25 o 
   2   3  11      275.49      279.12     13.39 o 
   3   3  11        0.11        1.31      2.73 o 
   4   3  11      171.92      197.94     15.14 o 
   5   3  11      231.25      304.31     46.37 o 
  -8   4  11        4.25        0.87      3.47 o 
  -7   4  11       27.34       28.88      4.82 o 
  -6   4  11       82.80       79.78      8.32 o 
  -5   4  11       91.46       64.79      7.53 o 
  -4   4  11      129.60      130.77      9.48 o 
  -3   4  11       10.18        6.30      2.28 o 
  -2   4  11      207.95      208.16      9.21 o 
  -1   4  11      144.26      121.20      7.38 o 
   0   4  11        3.58        2.98      1.16 o 
   1   4  11      405.62      436.84     14.01 o 
   2   4  11       86.42       78.80      7.21 o 
   3   4  11      216.64      245.03     15.81 o 
   4   4  11       60.43       76.39      9.35 o 
  -8   5  11       41.69       33.27      6.46 o 
  -7   5  11        1.87        4.13      2.30 o 
  -6   5  11      171.32      152.23     11.64 o 
  -5   5  11      365.33      379.74     12.30 o 
  -4   5  11        3.04        2.02      1.34 o 
  -3   5  11      192.58      199.60     11.16 o 
  -2   5  11        0.74        1.55      1.21 o 
  -1   5  11      156.95      154.03      8.40 o 
   0   5  11       61.17       65.80      7.36 o 
   1   5  11        3.60        2.16      1.73 o 
   2   5  11       13.30       12.54      4.05 o 
   3   5  11       10.64        6.89      4.28 o 
   4   5  11      195.62      237.83     21.88 o 
  -8   6  11       24.24       24.22      6.41 o 
  -7   6  11        8.24        6.30      2.66 o 
  -6   6  11      432.94      462.60     16.60 o 
  -5   6  11      140.88      146.08      9.68 o 
  -4   6  11      171.36      182.61      8.99 o 
  -3   6  11      107.94      104.71      7.89 o 
  -2   6  11      105.30      104.01      7.18 o 
  -1   6  11       31.54       18.79      6.01 o 
   0   6  11      209.73      225.72     14.84 o 
   1   6  11        8.90        9.02      2.93 o 
   2   6  11       38.46       39.80      7.81 o 
   3   6  11       20.48        7.90      6.25 o 
   4   6  11       75.12       77.10     14.97 o 
  -8   7  11        0.10       -3.11      3.75 o 
  -7   7  11       11.50       15.60      4.73 o 
  -6   7  11      107.83      113.92     10.55 o 
  -5   7  11       21.87       20.07      2.47 o 
  -4   7  11        3.83        2.16      1.64 o 
  -3   7  11       46.62       53.10      4.75 o 
  -2   7  11        0.86        0.45      1.21 o 
  -1   7  11      160.55      166.30     10.93 o 
   0   7  11        8.35        9.27      4.00 o 
   1   7  11       25.23       17.86      2.77 o 
   2   7  11      783.91      902.99     30.88 o 
   3   7  11        0.12       -0.15      3.55 o 
   4   7  11       90.77       70.90     15.29 o 
  -8   8  11        0.01       -0.46      4.83 o 
  -7   8  11      162.06      167.21     12.62 o 
  -6   8  11       45.56       38.92      4.38 o 
  -5   8  11        5.64        3.55      2.19 o 
  -4   8  11       32.26       26.61      2.88 o 
  -3   8  11       41.61       38.92      3.86 o 
  -2   8  11       15.31        6.47      2.24 o 
  -1   8  11      209.27      213.03     11.60 o 
   0   8  11        3.09        0.87      2.04 o 
   1   8  11       20.75       13.90      4.41 o 
   2   8  11        0.32        9.44      4.43 o 
   3   8  11       60.06       58.53     11.22 o 
  -8   9  11       30.63       20.20     19.64 o 
  -7   9  11       10.98        4.72      3.23 o 
  -6   9  11        5.08        1.03      2.39 o 
  -5   9  11      213.39      222.97     11.39 o 
  -4   9  11       18.19       11.50      2.03 o 
  -3   9  11      385.85      394.69     13.33 o 
  -2   9  11        0.41        0.06      1.92 o 
  -1   9  11      174.18      213.01     15.25 o 
   0   9  11       17.46        9.24      3.23 o 
   1   9  11        8.16        2.13      2.51 o 
   2   9  11      196.98      213.82     17.75 o 
   3   9  11       14.64       22.05      6.79 o 
  -8  10  11        9.23       -2.34      7.81 o 
  -7  10  11        5.40       -0.17      3.86 o 
  -6  10  11       36.14       32.10      5.38 o 
  -5  10  11       33.98       37.54      4.03 o 
  -4  10  11      103.71      103.87      7.73 o 
  -3  10  11       62.18       62.09      5.48 o 
  -2  10  11       42.90       37.16      4.05 o 
  -1  10  11        5.72        2.73      1.85 o 
   0  10  11       34.12       22.17      3.28 o 
   1  10  11       38.58       41.26      8.09 o 
   2  10  11      112.60      133.94     14.44 o 
   3  10  11       46.34       42.83      9.81 o 
  -7  11  11       90.83       91.69     13.99 o 
  -6  11  11      176.12      198.41     14.42 o 
  -5  11  11       56.97       57.28      6.25 o 
  -4  11  11       15.67       15.86      2.55 o 
  -3  11  11       91.45      102.88      8.06 o 
  -2  11  11        0.27        1.11      1.78 o 
  -1  11  11      260.23      287.39     16.68 o 
   0  11  11      127.78      154.82     13.87 o 
   1  11  11       11.01        6.20      4.67 o 
   2  11  11       33.03       20.02      6.39 o 
  -7  12  11       22.70       26.22     12.15 o 
  -6  12  11       42.62       34.56      5.83 o 
  -5  12  11      123.65      139.54     10.77 o 
  -4  12  11       50.88       27.47      4.25 o 
  -3  12  11        3.73        6.13      2.14 o 
  -2  12  11      125.71      108.31     12.26 o 
  -1  12  11      284.73      304.42     15.90 o 
   0  12  11       21.40       21.70      5.07 o 
   1  12  11        5.93       11.17      5.13 o 
   2  12  11       45.49       49.42     11.54 o 
  -6  13  11        0.56        1.93      5.17 o 
  -5  13  11      143.63      179.48     12.63 o 
  -4  13  11       94.70       86.81      8.29 o 
  -3  13  11       44.27       44.89      4.86 o 
  -2  13  11       23.68       30.51      5.46 o 
  -1  13  11       48.80       51.52      5.88 o 
   0  13  11       86.86       92.76     12.01 o 
   1  13  11        8.49        5.46      4.68 o 
  -6  14  11       44.64       59.05     17.36 o 
  -5  14  11       34.67       39.06      5.69 o 
  -4  14  11       26.68       16.47      4.23 o 
  -3  14  11      232.50      276.03     15.40 o 
  -2  14  11      225.22      222.66     19.94 o 
  -1  14  11       11.90       15.23      6.75 o 
   0  14  11       11.63        4.66      4.26 o 
   1  14  11       30.86        6.14      9.11 o 
  -5  15  11       78.37       97.61     18.90 o 
  -4  15  11      276.33      315.62     17.26 o 
  -3  15  11      104.29      116.03     12.53 o 
  -2  15  11       26.89       31.58      7.69 o 
  -1  15  11       31.00       41.23     11.12 o 
   1  15  11        3.56       -5.06      7.88 o 
  -4  16  11      324.45      362.56     27.89 o 
  -3  16  11        1.42       -3.50      3.92 o 
  -8   0  12       72.34       85.01     16.05 o 
  -6   0  12      539.78      566.77     31.69 o 
  -4   0  12      421.56      436.73     25.90 o 
  -2   0  12       48.01       42.48      5.80 o 
   0   0  12       20.37       14.95      2.38 o 
   2   0  12       99.78       97.15     10.88 o 
  -9   1  12      114.35      120.16     25.49 o 
  -8   1  12        3.89       -2.00      3.64 o 
  -7   1  12        2.86        1.44      3.46 o 
  -6   1  12       47.14       46.49      6.45 o 
  -5   1  12        3.87        2.31      1.74 o 
  -4   1  12       80.34       61.89      8.70 o 
  -3   1  12       70.03       63.78      6.56 o 
  -2   1  12      161.21      173.95      9.19 o 
  -1   1  12        7.44        8.91      1.89 o 
   0   1  12       37.88       34.61      3.59 o 
   1   1  12       66.87       64.49      5.61 o 
   2   1  12      113.09      110.63      8.97 o 
   3   1  12      522.69      613.25     23.82 o 
  -9   2  12        7.72       13.44      8.60 o 
  -8   2  12       51.68       54.95      8.82 o 
  -7   2  12      233.71      250.35     18.81 o 
  -6   2  12       86.70       68.41     10.28 o 
  -5   2  12      225.63      257.08     16.74 o 
  -4   2  12       49.00       48.01      6.17 o 
  -3   2  12      114.82      125.62      7.92 o 
  -2   2  12       79.06       79.64      6.68 o 
  -1   2  12      431.95      436.48     13.47 o 
   0   2  12        0.27        1.28      1.41 o 
   1   2  12      456.80      478.45     16.87 o 
   2   2  12       64.79       45.91      7.84 o 
   3   2  12       13.12       14.66      5.09 o 
   4   2  12        2.02       -5.19      9.33 o 
  -8   3  12        0.18        1.40      4.40 o 
  -7   3  12       63.95       70.55      9.79 o 
  -6   3  12      201.62      206.65     15.79 o 
  -5   3  12      266.33      296.64     18.21 o 
  -4   3  12       42.08       41.22      5.37 o 
  -3   3  12       26.04       27.08      4.56 o 
  -2   3  12      317.54      343.83     11.97 o 
  -1   3  12        2.41        3.64      1.43 o 
   0   3  12       61.28       46.93      5.95 o 
   1   3  12      105.23      130.63      9.85 o 
   2   3  12       38.16       45.44      5.24 o 
   3   3  12       59.92       71.05     10.01 o 
   4   3  12      120.53      112.92     25.84 o 
  -8   4  12      443.82      478.63     23.41 o 
  -7   4  12        0.18        2.86      4.34 o 
  -6   4  12       26.47       22.06      3.94 o 
  -5   4  12       45.16       39.95      5.38 o 
  -4   4  12      176.87      187.10     12.07 o 
  -3   4  12       23.70       11.79      2.25 o 
  -2   4  12        6.37        4.96      2.14 o 
  -1   4  12        0.14       -0.10      1.54 o 
   0   4  12        9.09        7.64      2.63 o 
   1   4  12       27.10       27.20      4.29 o 
   2   4  12      162.70      181.42     15.07 o 
   3   4  12        2.10        8.51      4.78 o 
   4   4  12        8.17       20.15     14.04 o 
  -8   5  12      142.89      134.72     16.39 o 
  -7   5  12        1.01        4.02      3.60 o 
  -6   5  12       89.40       77.22     10.87 o 
  -5   5  12       20.09       17.76      3.09 o 
  -4   5  12       12.06       13.20      2.92 o 
  -3   5  12        8.96       12.15      1.82 o 
  -2   5  12       49.18       34.75      3.30 o 
  -1   5  12        3.52       -0.36      1.25 o 
   0   5  12      723.71      813.44     20.69 o 
   1   5  12       90.21       82.23      6.83 o 
   2   5  12       13.20       17.58      5.45 o 
   3   5  12       52.66       37.88      7.01 o 
   4   5  12       43.98       50.73     15.88 o 
  -8   6  12        0.06        6.37      5.90 o 
  -7   6  12       36.33       25.00      7.40 o 
  -6   6  12       24.05       21.28      4.56 o 
  -5   6  12       10.25        5.06      4.87 o 
  -4   6  12      248.26      266.90     13.25 o 
  -3   6  12      584.17      561.70     21.18 o 
  -2   6  12        1.01        1.70      1.67 o 
  -1   6  12      143.31      146.51      9.51 o 
   0   6  12        0.01        2.51      2.05 o 
   1   6  12      131.86      115.51     10.91 o 
   2   6  12       36.93       36.23      7.99 o 
   3   6  12        1.32        2.59      4.58 o 
  -7   7  12      515.31      570.99     29.71 o 
  -6   7  12       24.29       22.07      5.91 o 
  -5   7  12       34.78       33.74      4.98 o 
  -4   7  12        5.62        9.08      1.88 o 
  -3   7  12      139.98      116.82      9.25 o 
  -2   7  12      100.01      113.92      9.73 o 
  -1   7  12       12.62        8.02      2.55 o 
   0   7  12      104.30       84.20      8.74 o 
   1   7  12      157.50      200.84     19.50 o 
   2   7  12        0.21        2.79      3.98 o 
   3   7  12       67.64      109.15     19.18 o 
  -7   8  12        8.22        6.36      4.42 o 
  -6   8  12       54.52       66.14      9.67 o 
  -5   8  12      115.38      114.86      9.67 o 
  -4   8  12       27.30       19.02      2.88 o 
  -3   8  12       54.69       52.13      5.34 o 
  -2   8  12        2.87        1.40      1.79 o 
  -1   8  12        0.34       -1.05      2.00 o 
   0   8  12       13.04       12.96      4.30 o 
   1   8  12        4.27        6.29      4.55 o 
   2   8  12       46.68       60.52      9.50 o 
  -7   9  12        8.59        6.04      5.74 o 
  -6   9  12      136.11      142.44     14.35 o 
  -5   9  12       39.53       35.74      5.31 o 
  -4   9  12        0.33       -2.01      2.01 o 
  -3   9  12      237.47      270.16     14.69 o 
  -2   9  12        6.57        2.16      3.13 o 
  -1   9  12       14.38       11.00      4.59 o 
   0   9  12      400.26      441.06     17.85 o 
   1   9  12        5.81        4.24      4.08 o 
   2   9  12       81.09       89.38     11.81 o 
  -6  10  12       10.39        9.54      5.19 o 
  -5  10  12       39.23       34.00      5.72 o 
  -4  10  12        2.28        0.11      2.38 o 
  -3  10  12      393.20      477.71     18.72 o 
  -2  10  12       15.27       13.19      2.88 o 
  -1  10  12       26.72       21.87      5.14 o 
   0  10  12       33.25       44.44      8.48 o 
   1  10  12       32.04       23.63      7.85 o 
   2  10  12        0.40        7.15     11.61 o 
  -6  11  12       43.70       66.99     11.74 o 
  -5  11  12      253.07      290.12     17.42 o 
  -4  11  12        0.03       -1.92      2.54 o 
  -3  11  12        3.21        6.04      2.79 o 
  -2  11  12       84.47       92.53     12.35 o 
  -1  11  12        6.78        3.70      2.98 o 
   0  11  12       99.85       78.89     15.27 o 
   1  11  12       56.46       60.82      9.23 o 
  -6  12  12       10.15        0.93      6.06 o 
  -5  12  12      322.82      397.24     19.61 o 
  -4  12  12       20.04       24.20      4.90 o 
  -3  12  12       15.75       13.17      3.56 o 
  -2  12  12        3.71        9.81      4.23 o 
  -1  12  12        6.88        6.97      4.03 o 
   0  12  12       14.64       14.07      5.04 o 
   1  12  12       18.37        4.90      6.90 o 
  -5  13  12      201.98      254.62     21.98 o 
  -4  13  12      176.08      207.12     19.29 o 
  -3  13  12        2.45        0.44      4.53 o 
  -2  13  12       89.05       92.34     16.41 o 
  -1  13  12        4.65        2.39     16.21 o 
   0  13  12        2.58        5.25      5.73 o 
  -5  14  12        7.79        4.87      5.01 o 
  -4  14  12       28.17       37.33      6.94 o 
  -3  14  12       68.08       81.39     12.35 o 
  -2  14  12       14.90       14.30      7.42 o 
  -3  15  12        0.02       -3.64      7.24 o 
  -7   0  13      136.45      153.43     20.90 o 
  -5   0  13      273.43      227.46     23.78 o 
  -3   0  13      173.65      176.36     27.16 o 
  -1   0  13      232.75      286.65     16.25 o 
   1   0  13      102.92      137.58     17.19 o 
  -8   1  13        0.15       -4.97      6.74 o 
  -7   1  13       30.73       19.09      5.70 o 
  -6   1  13      132.86      151.62     14.32 o 
  -5   1  13        0.11       -0.52      2.24 o 
  -4   1  13       76.96       63.00      7.77 o 
  -3   1  13        0.21        1.07      1.55 o 
  -2   1  13       31.58       19.94      2.41 o 
  -1   1  13      309.81      336.78     13.11 o 
   0   1  13       13.97       10.74      2.13 o 
   1   1  13      277.83      346.53     16.01 o 
   2   1  13       86.58       92.31     10.59 o 
  -8   2  13      140.34      170.80     31.95 o 
  -7   2  13       17.52       15.10      5.47 o 
  -6   2  13       62.98       52.20      8.53 o 
  -5   2  13        1.79        1.46      2.37 o 
  -4   2  13       48.32       35.28      6.28 o 
  -3   2  13        1.59        1.21      1.63 o 
  -2   2  13       23.53       23.22      3.14 o 
  -1   2  13       51.93       51.72      5.58 o 
   0   2  13      278.90      296.16     12.77 o 
   1   2  13      115.11      136.49     10.94 o 
   2   2  13       75.66       80.93     10.08 o 
  -8   3  13        0.19       -4.11      7.53 o 
  -7   3  13        5.83        7.89      4.26 o 
  -6   3  13       44.27       46.03      8.03 o 
  -5   3  13        0.01        3.22      2.63 o 
  -4   3  13       38.97       37.33      5.08 o 
  -3   3  13       52.76       40.60      6.34 o 
  -2   3  13      234.48      254.47     10.87 o 
  -1   3  13      144.40      154.23     10.46 o 
   0   3  13        1.03        3.56      1.83 o 
   1   3  13       67.10       66.44      6.83 o 
   2   3  13       22.69       23.19      6.38 o 
   3   3  13      158.43      173.50     22.71 o 
  -8   4  13      133.56      128.57     26.70 o 
  -7   4  13      254.34      277.91     23.55 o 
  -6   4  13       35.23       35.33      7.02 o 
  -5   4  13      199.45      202.25     16.06 o 
  -4   4  13        0.71        2.82      2.26 o 
  -3   4  13      161.01      168.76     12.30 o 
  -2   4  13       44.63       32.28      4.33 o 
  -1   4  13      180.27      164.21     11.28 o 
   0   4  13       40.25       30.28      3.71 o 
   1   4  13        1.73        5.93      2.84 o 
   2   4  13       85.66       94.51     11.83 o 
   3   4  13        0.50       -0.39      6.32 o 
  -8   5  13       78.40       62.69     15.78 o 
  -7   5  13      128.17      128.85     13.82 o 
  -6   5  13       51.46       43.00      8.72 o 
  -5   5  13        2.05        1.43      3.09 o 
  -4   5  13      371.34      406.27     16.51 o 
  -3   5  13        3.61        3.02      2.06 o 
  -2   5  13       28.86       17.80      5.42 o 
  -1   5  13      103.27      111.48      9.02 o 
   0   5  13       41.70       59.24      6.47 o 
   1   5  13      192.14      224.58     14.60 o 
   2   5  13        9.61        1.54      4.70 o 
  -7   6  13        0.98        1.06      6.48 o 
  -6   6  13        1.50       -2.40      4.16 o 
  -5   6  13       90.33       84.20     12.76 o 
  -4   6  13       42.87       51.64      6.75 o 
  -3   6  13        8.44        3.89      2.75 o 
  -2   6  13       31.96       21.04      3.38 o 
  -1   6  13        0.18        1.08      2.06 o 
   0   6  13      133.25      139.77      9.71 o 
   1   6  13       10.32       12.03      5.15 o 
   2   6  13       13.61        8.63      4.78 o 
  -7   7  13       59.23       58.46     13.67 o 
  -6   7  13        0.31        2.53      3.91 o 
  -5   7  13       31.01       24.76      6.34 o 
  -4   7  13       21.12       14.49      3.38 o 
  -3   7  13       81.70       90.07     10.64 o 
  -2   7  13      168.81      179.83     15.35 o 
  -1   7  13       61.47       52.31      5.60 o 
   0   7  13       38.08       38.64      4.87 o 
   1   7  13       35.84       23.50      5.75 o 
   2   7  13        3.81        1.46      6.75 o 
  -7   8  13        2.80        1.77      7.43 o 
  -6   8  13      172.27      206.63     17.70 o 
  -5   8  13      524.36      640.63     31.31 o 
  -4   8  13        4.94        6.22      2.54 o 
  -3   8  13       22.85       19.78      3.72 o 
  -2   8  13       17.12       13.49      3.89 o 
  -1   8  13       61.78       54.50      6.40 o 
   0   8  13        4.98        2.22      3.11 o 
   1   8  13       16.51        8.43      5.00 o 
  -7   9  13      117.41      159.95     30.27 o 
  -6   9  13       27.62       39.34      8.57 o 
  -5   9  13        9.93        5.37      4.19 o 
  -4   9  13       28.01       48.55      6.26 o 
  -3   9  13        0.11       -2.05      2.62 o 
  -2   9  13       22.86       11.37      5.57 o 
  -1   9  13      142.48      171.40     14.05 o 
   0   9  13       11.11       16.11      5.53 o 
   1   9  13      152.53      162.97     18.75 o 
  -6  10  13       10.11       11.49      7.64 o 
  -5  10  13       90.59       88.78     11.24 o 
  -4  10  13       29.63       19.74     10.08 o 
  -3  10  13        2.51        4.12      3.59 o 
  -2  10  13       91.93       88.89      9.41 o 
  -1  10  13       48.57       36.32      7.06 o 
   0  10  13       87.60      115.62     15.16 o 
  -6  11  13       71.26      104.09     22.87 o 
  -5  11  13        2.63       -2.35      5.12 o 
  -4  11  13        1.66       -1.04      3.58 o 
  -3  11  13        0.20       -1.97      3.68 o 
  -2  11  13      111.03      111.71     12.61 o 
  -1  11  13        0.05        0.09      7.24 o 
   0  11  13       32.71       14.71      9.81 o 
  -5  12  13      109.48      122.53     27.52 o 
  -4  12  13        0.67        1.96      4.87 o 
  -3  12  13       70.75       50.37      8.70 o 
  -2  12  13       22.91       22.94      7.67 o 
  -1  12  13        5.39       10.50     11.07 o 
   0  12  13       23.87        7.65      8.48 o 
  -4  13  13       33.77       28.88     12.97 o 
  -3  13  13       11.10        3.36      6.58 o 
  -6   0  14      137.17      114.22     18.85 o 
  -4   0  14        8.14       18.01      6.54 o 
  -2   0  14      427.16      462.45     24.26 o 
   0   0  14       18.23       21.11      8.89 o 
  -7   1  14       26.69       26.36     10.32 o 
  -6   1  14       15.17       14.30      4.63 o 
  -5   1  14       52.01       43.92      7.99 o 
  -4   1  14       43.00       35.86      5.79 o 
  -3   1  14      325.70      362.34     18.68 o 
  -2   1  14       62.46       57.53      4.74 o 
  -1   1  14        3.54        5.19      2.32 o 
   0   1  14       26.58       24.31      5.77 o 
   1   1  14      498.14      614.13     24.72 o 
   2   1  14       50.72       70.75     19.17 o 
  -6   2  14       27.34       11.22      5.10 o 
  -5   2  14        0.99        1.62      3.32 o 
  -4   2  14        6.91        7.54      3.20 o 
  -3   2  14       48.74       46.28      7.39 o 
  -2   2  14        4.21        4.84      1.97 o 
  -1   2  14       15.50        9.41      2.97 o 
   0   2  14       19.22       12.55      5.79 o 
   1   2  14       30.51       25.66      6.36 o 
   2   2  14       10.11        5.47      9.14 o 
  -6   3  14       85.07       82.93     11.28 o 
  -5   3  14        5.79        2.40      4.01 o 
  -4   3  14       25.01       17.21      4.63 o 
  -3   3  14      162.72      164.24     11.66 o 
  -2   3  14       62.21       64.34      6.51 o 
  -1   3  14      337.46      413.26     17.89 o 
   0   3  14       45.72       27.31      6.49 o 
   1   3  14        0.67        1.40      3.46 o 
  -6   4  14      208.56      223.83     18.28 o 
  -5   4  14        4.18        5.34      4.26 o 
  -4   4  14       49.85       47.91      7.35 o 
  -3   4  14       12.36       13.65      2.98 o 
  -2   4  14      100.79       91.30      9.85 o 
  -1   4  14        0.02        4.42      2.67 o 
   0   4  14       11.57       10.93      4.06 o 
   1   4  14       80.89       74.55     10.22 o 
  -6   5  14        5.00       16.73     12.59 o 
  -5   5  14       77.09       76.08     10.38 o 
  -4   5  14       34.62       39.79      6.77 o 
  -3   5  14       30.98       28.93      3.69 o 
  -2   5  14        0.63        0.80      2.99 o 
  -1   5  14      102.06       73.45      7.59 o 
   0   5  14      140.11      167.03     13.35 o 
   1   5  14       88.96       98.36     12.18 o 
  -6   6  14        0.38        2.83      5.91 o 
  -5   6  14       25.33       19.46      5.54 o 
  -4   6  14        2.48       -4.02      4.02 o 
  -3   6  14       25.58       42.05      8.74 o 
  -2   6  14        2.56        0.74      3.49 o 
  -1   6  14       59.46       49.93      8.09 o 
   0   6  14       63.10       54.45      7.80 o 
   1   6  14        1.14       -1.03      6.38 o 
  -6   7  14       21.22       21.62      8.00 o 
  -5   7  14        1.62       -3.57      3.65 o 
  -4   7  14        0.21        1.21      3.43 o 
  -3   7  14       46.88       56.49      6.80 o 
  -2   7  14        0.33        0.22      3.91 o 
  -1   7  14      269.34      292.09     19.90 o 
   0   7  14        1.02       -0.27      4.10 o 
   1   7  14        1.93       -8.03      8.03 o 
  -6   8  14       46.50       40.04     17.14 o 
  -5   8  14       67.42       73.31     11.99 o 
  -4   8  14      166.88      156.69     15.15 o 
  -3   8  14        4.69       14.81      5.03 o 
  -2   8  14      142.30      148.80     14.37 o 
  -1   8  14       21.91       24.61      5.97 o 
   0   8  14       46.08       49.44     10.45 o 
  -5   9  14       17.90        4.52      9.52 o 
  -4   9  14       16.78       15.38      5.30 o 
  -3   9  14       28.20       13.87      4.98 o 
  -2   9  14       20.90       17.57      8.19 o 
  -1   9  14        5.86       -1.55      4.41 o 
   0   9  14       79.96       85.56     23.03 o 
  -5  10  14        8.80       11.67     10.91 o 
  -4  10  14        5.55       10.85     11.48 o 
  -3  10  14       16.86       24.55      8.76 o 
  -2  10  14       21.72       16.73      7.33 o 
  -1  10  14       30.40       35.50     10.48 o 
  -4  11  14        0.93        1.36      9.99 o 
  -3  11  14      185.05      256.96     38.21 o 
  -2  11  14        0.75        1.74      7.62 o 
  -5   0  15        2.26       11.48     10.41 o 
  -3   0  15       19.89       23.55      9.05 o 
  -1   0  15       25.75       14.77      7.23 o 
  -6   1  15        9.46       11.32     12.75 o 
  -5   1  15       83.57       80.63     16.03 o 
  -4   1  15       85.71       84.94     11.06 o 
  -3   1  15       30.93       37.86      8.17 o 
  -2   1  15      105.37      127.71     32.39 o 
  -1   1  15      107.25      108.27     11.94 o 
   0   1  15       64.00       60.56      9.88 o 
  -6   2  15       13.41        6.29     10.72 o 
  -5   2  15       42.55       20.02      9.35 o 
  -4   2  15      135.76      166.23     15.72 o 
  -3   2  15      117.47      139.72     13.87 o 
  -2   2  15        0.69       -1.36      3.52 o 
  -1   2  15       26.82       22.07      5.74 o 
   0   2  15       21.96       17.19      7.17 o 
  -5   3  15       63.37       55.47     13.15 o 
  -4   3  15       13.27       11.36      4.92 o 
  -3   3  15        1.17       -3.43      3.47 o 
  -2   3  15       63.62       73.95     10.51 o 
  -1   3  15      298.04      370.40     25.89 o 
   0   3  15      284.42      352.16     25.69 o 
  -5   4  15        0.68        0.53      6.60 o 
  -4   4  15       33.02       18.87      7.15 o 
  -3   4  15      101.49      120.59     12.82 o 
  -2   4  15        5.13        4.46      4.13 o 
  -1   4  15        0.23        2.14      5.36 o 
   0   4  15       46.61       53.20     11.07 o 
  -5   5  15       47.15       70.59     21.29 o 
  -4   5  15       46.19       43.06     11.38 o 
  -3   5  15      178.83      200.40     24.85 o 
  -2   5  15       14.22       16.32      6.94 o 
  -1   5  15       51.20       23.25     13.54 o 
   0   5  15      125.81      157.77     26.98 o 
  -5   6  15       10.12        6.10     10.37 o 
  -4   6  15       53.75       56.85     13.21 o 
  -3   6  15       39.63       29.76      9.89 o 
  -2   6  15        5.47        6.61      5.46 o 
  -1   6  15        7.02       12.85      5.85 o 
  -5   7  15       43.15       36.50     14.42 o 
  -4   7  15       19.39       11.04     10.09 o 
  -3   7  15       20.66       11.37      8.51 o 
  -2   7  15      278.46      401.49     25.49 o 
  -1   7  15       14.09       17.81      7.68 o 
  -3   8  15       62.44       64.21     17.59 o 
  -2   8  15       16.98       10.17      7.71 o 
  -4   0  16        6.72       13.35     11.99 o 
  -4   1  16      176.48      229.81     26.32 o 
  -3   1  16       11.81       -3.00      9.05 o 
  -4   2  16        0.08       -1.39      6.73 o 
  -3   2  16       67.88       65.31     21.10 o 
  -4   3  16      115.45      149.80     30.21 o 
  -3   3  16        5.71       15.91     12.27 o 
  -3   4  16       44.67       60.60     19.89 o 
                                                 
